# Supplementary material for: Deep learning-based stratification of Schizophrenia Spectrum Disorder from real-world data reveals distinct profiles of common and rare variant genetic signal
Source: medRxiv. 2026 Apr 4:2026.03.30.26349393. Preprint. [Version 1] doi: 10.64898/2026.03.30.26349393 (PMC13060403; doi:10.64898/2026.03.30.26349393)
Supplement: Supplement 2 [file media-2.xlsx]

## Sheet: TS0 iPSYCH banner author list
Table S0: List of the iPSYCH Study Consortium contributors, appearing in the iPSYCH banner author
Group	First Names	Last Names	Email	Affiliations
iPSYCH PI	Anders D.	Børglum	anders@biomed.au.dk	Department of Biomedicine, Aarhus University, Aarhus, Denmark; The Lundbeck Foundation Initiative for Integrative Psychiatric Research, iPSYCH, Denmark; Center for Genomics and Personalized Medicine, Aarhus, Denmark
iPSYCH PI	Merete	Nordentoft	merete.nordentoft@regionh.dk	Mental Health Centre Copenhagen, Capital Region of Denmark, Copenhagen University Hospital, Copenhagen, Denmark
iPSYCH PI	Ole Mors	Mors	ole.mors@clin.au.dk	Psychosis Research Unit, Aarhus University Hospital-Psychiatry, Denmark
iPSYCH PI	Preben Bo	Mortensen	pbm.ncrr@au.dk	NCRR - National Centre for Register-Based Research, Business and Social Sciences, Aarhus University, Aarhus V, Denmark; Centre for Integrated Register-based Research, CIRRAU, Aarhus University, Aarhus, Denmark; Centre for Integrative Sequencing, Department of Biomedicine and iSEQ, Aarhus University, Aarhus, Denmark;
iPSYCH PI	Thomas	Werge	thomas.werge@regionh.dk	Institute of Biological Psychiatry, Mental Health Center Sct Hans, Amager and Hvidovre Hospital, Copenhagen University Hospital, Copenhagen, Denmark;Section for Geogenetics, GLOBE Institute, Faculty of Health and Medical Sciences, Copenhagen University; Department of Clinical Medicine, Faculty of Health Sciences, University of Copenhagen
Aarhus	Ditte	Demontis	ditte@biomed.au.dk	Center for Genomics and Personalized Medicine, Aarhus, Denmark
Aarhus	Jakob	Grove	grove@biomed.au.dk	Centre for Integrative Sequencing, Department of Biomedicine and iSEQ, Aarhus University, Aarhus, Denmark; BiRC Bioinformatics Research Centre, Aarhus University, Aarhus, Denmark
Aarhus	Anna	Starnawska	as@biomed.au.dk	Department of Biomedicine, Aarhus University, Aarhus, Denmark
Aarhus	Thomas	Damm Als	thomas.als@clin.au.dk	Centre for Integrative Sequencing, Department of Biomedicine and iSEQ, Aarhus University, Aarhus, Denmark
IBP	Alfonso	Buil	alfonso.buil.demur@regionh.dk	Institute of Biological Psychiatry, Mental Health Center Sct Hans, Amager and Hvidovre Hospital, Copenhagen University Hospital, Copenhagen, Denmark;Section for Geogenetics, GLOBE Institute, Faculty of Health and Medical Sciences, Copenhagen University
IBP	Anders	Rosengren	anders.rosengren@regionh.dk	Institute of Biological Psychiatry, Mental Health Center Sct Hans, Amager and Hvidovre Hospital, Copenhagen University Hospital, Copenhagen, Denmark
IBP	Andres	Ingasson	andres.ingason@regionh.dk	Institute of Biological Psychiatry, Mental Health Center Sct Hans, Amager and Hvidovre Hospital, Copenhagen University Hospital, Copenhagen, Denmark;Section for Geogenetics, GLOBE Institute, Faculty of Health and Medical Sciences, Copenhagen University
IBP	Andrew J.	Schork	Andrew.Joseph.Schork@regionh.dk	Institute of Biological Psychiatry, Mental Health Center Sct Hans, Amager and Hvidovre Hospital, Copenhagen University Hospital, Copenhagen, Denmark;Section for Geogenetics, GLOBE Institute, Faculty of Health and Medical Sciences, Copenhagen University
IBP	Dorte	Helenius	dorte.helenius.mikkelsen@regionh.dk	Institute of Biological Psychiatry, Mental Health Center Sct Hans, Amager and Hvidovre Hospital, Copenhagen University Hospital, Copenhagen, Denmark
IBP	Jesper	Gådin	jan.jesper.robert.gaadin@regionh.dk	Institute of Biological Psychiatry, Mental Health Center Sct Hans, Amager and Hvidovre Hospital, Copenhagen University Hospital, Copenhagen, Denmark
IBP	Richard	Zetterberg	richard.zetterberg@regionh.dk	Institute of Biological Psychiatry, Mental Health Center Sct Hans, Amager and Hvidovre Hospital, Copenhagen University Hospital, Copenhagen, Denmark
NCRR	Carsten	Bøcker Pedersen	cbp@econ.au.dk	National Centre for Register-based Research, BSS, Aarhus University
NCRR	Esben	Agerbo	ea.ncrr@au.dk	National Centre for Register-based Research, BSS, Aarhus University
NCRR	Jakob	Christensen	Jakob@clin.AU.dk	National Centre for Register-based Research, BSS, Aarhus University
NCRR	Liselotte	Pedersen	llp.ncrr@au.dk	National Centre for Register-based Research, BSS, Aarhus University
NCRR	Marianne	Giørtz Pedersen	mgp.ncrr@au.dk	National Centre for Register-based Research, BSS, Aarhus University
SSI	Jonas	Bybjerg-Grauholm	jogr@ssi.dk	Department for Congenital Disorders, Statens Serum Institut, Copenhagen, Denmark
SSI	Marie	Bækvad-Hansen	mabh@ssi.dk	Department for Congenital Disorders, Statens Serum Institut, Copenhagen, Denmark

## Sheet: TS1 Sums vars per prot
Table S1: Summary statistics of CADD and LoF variants across the 22,092 SSD cases and population controls, by Protein. Note that any summary statistic computed on less than or equal to 5 individuals was removed, i.e. here total_alleles is > 10. E.g. to be present in this list, a protein can have any number of variant (num_variants), but across these variants, it must have at least 11 alternate al…
SYMBOL	num_variants	mean_AF	median_AF	sd_AF	total_alleles	Variant_type	Dataset	Dataset_size
ABR	5	0.00013008	5.27352e-05	0.000139303	11	CADD_SSD	SSD_cases_controls	5969
ACTG1	9	5.46904e-05	5.27352e-05	4.1641e-05	11	CADD_SSD	SSD_cases_controls	5969
AGPAT3	9	4.88289e-05	3.51568e-05	4.37504e-05	11	CADD_SSD	SSD_cases_controls	5969
AKR1C2	5	0.000196878	0.000140627	0.000204016	11	CADD_SSD	SSD_cases_controls	5969
AP1M1	9	5.27352e-05	5.27352e-05	3.04466e-05	11	CADD_SSD	SSD_cases_controls	5969
ATP5PD	7	7.7848e-05	7.03136e-05	4.95725e-05	11	CADD_SSD	SSD_cases_controls	5969
AURKA	10	4.92195e-05	4.3946e-05	2.5941e-05	11	CADD_SSD	SSD_cases_controls	5969
BCL7A	6	0.00010547	7.03136e-05	0.000113377	11	CADD_SSD	SSD_cases_controls	5969
C14orf119	6	0.00010547	7.91026e-05	0.000112282	11	CADD_SSD	SSD_cases_controls	5969
CACUL1	5	0.000193362	3.51568e-05	0.000318601	11	CADD_SSD	SSD_cases_controls	5969
CD99L2	5	0.000270713	0.000123053	0.000256135	11	CADD_SSD	SSD_cases_controls	5969
CDIPT	7	4.52016e-05	3.51568e-05	2.45619e-05	11	CADD_SSD	SSD_cases_controls	5969
CDV3	8	4.61433e-05	2.63676e-05	4.29939e-05	11	CADD_SSD	SSD_cases_controls	5969
CHCHD3	6	0.000164065	0.000114259	0.000123133	11	CADD_SSD	SSD_cases_controls	5969
CHCHD4	7	0.00014565	0.000123049	0.000132214	11	CADD_SSD	SSD_cases_controls	5969
COPS4	3	0.000228522	0.000228527	0.000210941	11	CADD_SSD	SSD_cases_controls	5969
CRABP1	6	0.000117189	7.91029e-05	0.000129015	11	CADD_SSD	SSD_cases_controls	5969
CRKL	9	6.05478e-05	5.27352e-05	4.98054e-05	11	CADD_SSD	SSD_cases_controls	5969
D2HGDH	9	7.03136e-05	7.03136e-05	3.51569e-05	11	CADD_SSD	SSD_cases_controls	5969
DDRGK1	8	6.81163e-05	3.51568e-05	6.99597e-05	11	CADD_SSD	SSD_cases_controls	5969
DPP10	8	0.000101076	7.91028e-05	5.92399e-05	11	CADD_SSD	SSD_cases_controls	5969
DUS3L	6	0.000128912	0.00010547	0.000115901	11	CADD_SSD	SSD_cases_controls	5969
EFNA3	5	0.000172268	5.27352e-05	0.000202495	11	CADD_SSD	SSD_cases_controls	5969
EI24	8	7.25108e-05	4.3946e-05	7.4245e-05	11	CADD_SSD	SSD_cases_controls	5969
EIF4E3	4	0.000123049	0.000114259	4.30581e-05	11	CADD_SSD	SSD_cases_controls	5969
FAM136A	6	0.000152346	8.78918e-05	0.000153111	11	CADD_SSD	SSD_cases_controls	5969
FAM210A	7	7.5336e-05	3.51568e-05	8.65424e-05	11	CADD_SSD	SSD_cases_controls	5969
FBXO9	5	6.32824e-05	3.5158e-05	4.7494e-05	11	CADD_SSD	SSD_cases_controls	5969
FDX2	8	9.88786e-05	4.3946e-05	0.000122487	11	CADD_SSD	SSD_cases_controls	5969
FTSJ1	5	0.00015469	7.03136e-05	0.000141394	11	CADD_SSD	SSD_cases_controls	5969
G3BP2	6	0.00011426	7.03137e-05	0.000116469	11	CADD_SSD	SSD_cases_controls	5969
GNG2	2	0.000465828	0.000465828	0.000584201	11	CADD_SSD	SSD_cases_controls	5969
GNS	10	6.50401e-05	6.15244e-05	3.61677e-05	11	CADD_SSD	SSD_cases_controls	5969
HAT1	5	9.14077e-05	5.27352e-05	9.66013e-05	11	CADD_SSD	SSD_cases_controls	5969
HAUS1	9	0.000123049	7.03136e-05	0.000114933	11	CADD_SSD	SSD_cases_controls	5969
HINT1	7	0.000100448	7.03136e-05	7.29832e-05	11	CADD_SSD	SSD_cases_controls	5969
HM13	6	0.000117189	7.91028e-05	0.000138264	11	CADD_SSD	SSD_cases_controls	5969
HMBOX1	10	4.04303e-05	1.75784e-05	4.90588e-05	11	CADD_SSD	SSD_cases_controls	5969
HMGCS1	3	0.000181644	3.51568e-05	0.000253722	11	CADD_SSD	SSD_cases_controls	5969
HTATIP2	8	7.47083e-05	3.51568e-05	8.4434e-05	11	CADD_SSD	SSD_cases_controls	5969
IP6K2	7	8.7892e-05	1.75784e-05	0.000130365	11	CADD_SSD	SSD_cases_controls	5969
KLHL13	3	0.000146492	0.000193369	0.000113017	11	CADD_SSD	SSD_cases_controls	5969
KPNA3	3	0.000281254	0.00010547	0.000367048	11	CADD_SSD	SSD_cases_controls	5969
LONRF2	4	0.000118655	8.7893e-05	0.000114259	11	CADD_SSD	SSD_cases_controls	5969
LSM11	8	5.27355e-05	5.27352e-05	3.38778e-05	11	CADD_SSD	SSD_cases_controls	5969
MAIP1	5	0.000161721	0.000123049	0.000118833	11	CADD_SSD	SSD_cases_controls	5969
MED29	9	7.22672e-05	5.27352e-05	5.52008e-05	11	CADD_SSD	SSD_cases_controls	5969
MED6	6	6.73838e-05	7.03136e-05	4.63971e-05	11	CADD_SSD	SSD_cases_controls	5969
METTL16	10	3.69146e-05	3.51568e-05	2.10452e-05	11	CADD_SSD	SSD_cases_controls	5969
MPPED2	10	4.92195e-05	3.51568e-05	3.68727e-05	11	CADD_SSD	SSD_cases_controls	5969
MRPS12	9	6.83608e-05	1.75803e-05	8.85242e-05	11	CADD_SSD	SSD_cases_controls	5969
MXI1	3	0.000298833	3.51568e-05	0.000472005	11	CADD_SSD	SSD_cases_controls	5969
NDUFB7	9	4.29694e-05	3.51568e-05	2.50317e-05	11	CADD_SSD	SSD_cases_controls	5969
NUP35	5	0.000228519	0.000140627	0.000196532	11	CADD_SSD	SSD_cases_controls	5969
NUP50	7	8.28696e-05	3.51568e-05	8.35139e-05	11	CADD_SSD	SSD_cases_controls	5969
NXT1	2	0.000377936	0.000377936	0.000509622	11	CADD_SSD	SSD_cases_controls	5969
PAK3	6	7.32433e-05	6.15244e-05	5.60491e-05	11	CADD_SSD	SSD_cases_controls	5969
PANK3	4	0.00021973	6.15244e-05	0.000334298	11	CADD_SSD	SSD_cases_controls	5969
PARG	8	5.9327e-05	2.63676e-05	9.05816e-05	11	CADD_SSD	SSD_cases_controls	5969
PDLIM4	8	8.34974e-05	7.03136e-05	7.50215e-05	11	CADD_SSD	SSD_cases_controls	5969
PIH1D1	7	0.000100448	8.7892e-05	8.1643e-05	11	CADD_SSD	SSD_cases_controls	5969
PITPNC1	7	0.00010547	5.27352e-05	0.00010547	11	CADD_SSD	SSD_cases_controls	5969
PNPLA4	3	0.000334131	0.000228616	0.000213941	11	CADD_SSD	SSD_cases_controls	5969
POLR3F	7	5.52464e-05	5.27352e-05	3.85506e-05	11	CADD_SSD	SSD_cases_controls	5969
PRKAB2	9	6.64072e-05	5.27352e-05	4.71495e-05	11	CADD_SSD	SSD_cases_controls	5969
PRKAR1B	8	0.00010547	8.7892e-05	8.08277e-05	11	CADD_SSD	SSD_cases_controls	5969
PRKRIP1	5	0.000168758	1.75784e-05	0.000309411	11	CADD_SSD	SSD_cases_controls	5969
PSMA3	5	0.000193362	0.000175784	6.57723e-05	11	CADD_SSD	SSD_cases_controls	5969
RAP2B	4	0.000145037	0.000114268	0.000136464	11	CADD_SSD	SSD_cases_controls	5969
RBM17	7	9.79369e-05	3.51568e-05	0.000117857	11	CADD_SSD	SSD_cases_controls	5969
RCOR2	6	9.66834e-05	4.3946e-05	0.000143568	11	CADD_SSD	SSD_cases_controls	5969
RGS20	9	5.07821e-05	3.5158e-05	3.45409e-05	11	CADD_SSD	SSD_cases_controls	5969
RIPK1	8	7.03136e-05	3.51568e-05	7.15582e-05	11	CADD_SSD	SSD_cases_controls	5969
RNF126	8	9.22887e-05	5.27371e-05	0.000113435	11	CADD_SSD	SSD_cases_controls	5969
RP2	8	6.59191e-05	5.27352e-05	4.85969e-05	11	CADD_SSD	SSD_cases_controls	5969
RRAGD	7	0.000140627	5.27352e-05	0.000187686	11	CADD_SSD	SSD_cases_controls	5969
SEPHS1	8	7.47082e-05	2.63676e-05	0.000120603	11	CADD_SSD	SSD_cases_controls	5969
SERPINB1	7	7.53363e-05	3.51568e-05	9.92904e-05	11	CADD_SSD	SSD_cases_controls	5969
SFPQ	5	0.000137111	7.03136e-05	0.000180724	11	CADD_SSD	SSD_cases_controls	5969
SIAH1	5	9.49234e-05	3.51568e-05	0.000127125	11	CADD_SSD	SSD_cases_controls	5969
SKA1	3	0.000292973	0.000386725	0.000177823	11	CADD_SSD	SSD_cases_controls	5969
SLC66A2	4	0.00011426	6.15244e-05	0.00013804	11	CADD_SSD	SSD_cases_controls	5969
SNAPIN	8	6.37217e-05	3.51568e-05	6.36837e-05	11	CADD_SSD	SSD_cases_controls	5969
SPA17	6	0.000146487	0.000123049	0.000132325	11	CADD_SSD	SSD_cases_controls	5969
SQLE	8	7.69054e-05	4.3946e-05	9.0093e-05	11	CADD_SSD	SSD_cases_controls	5969
SYF2	9	9.9611e-05	7.03136e-05	9.17621e-05	11	CADD_SSD	SSD_cases_controls	5969
TATDN3	4	0.000232914	0.000184573	0.000211611	11	CADD_SSD	SSD_cases_controls	5969
TBP	5	0.000116017	8.7892e-05	7.41634e-05	11	CADD_SSD	SSD_cases_controls	5969
TMEM11	7	0.000100449	8.7892e-05	8.65424e-05	11	CADD_SSD	SSD_cases_controls	5969
TNFAIP8	10	5.80087e-05	4.3946e-05	5.17826e-05	11	CADD_SSD	SSD_cases_controls	5969
TOMM70	9	5.07821e-05	3.51568e-05	3.10054e-05	11	CADD_SSD	SSD_cases_controls	5969
TRABD	7	6.5291e-05	5.27352e-05	3.89301e-05	11	CADD_SSD	SSD_cases_controls	5969
TRIM27	8	7.69055e-05	5.27352e-05	7.3348e-05	11	CADD_SSD	SSD_cases_controls	5969
TRMT10C	4	0.000180178	0.000149416	0.000165757	11	CADD_SSD	SSD_cases_controls	5969
UPRT	3	0.000375006	0.000386725	0.000105958	11	CADD_SSD	SSD_cases_controls	5969
UQCRH	5	0.000112502	3.51568e-05	0.000165648	11	CADD_SSD	SSD_cases_controls	5969
USP7	7	0.000110493	5.27371e-05	0.000112426	11	CADD_SSD	SSD_cases_controls	5969
VAMP7	6	9.08218e-05	4.3946e-05	9.65481e-05	11	CADD_SSD	SSD_cases_controls	5969
WDR77	10	2.81254e-05	2.63676e-05	1.22909e-05	11	CADD_SSD	SSD_cases_controls	5969
WTAP	7	6.02695e-05	3.51568e-05	4.6351e-05	11	CADD_SSD	SSD_cases_controls	5969
YWHAH	6	9.08217e-05	4.3946e-05	0.000111407	11	CADD_SSD	SSD_cases_controls	5969
ZC3HC1	7	7.0314e-05	8.7892e-05	2.4859e-05	11	CADD_SSD	SSD_cases_controls	5969
ZNF22	7	9.04032e-05	3.51568e-05	0.000116349	11	CADD_SSD	SSD_cases_controls	5969
ABHD5	6	0.000190433	0.000175784	0.000145558	11	CADD_SSD	SSD_cases	3116
ACTL6A	7	0.000135605	3.51568e-05	0.000245409	11	CADD_SSD	SSD_cases	3116
ACTL6B	8	9.66816e-05	7.9104e-05	6.96829e-05	11	CADD_SSD	SSD_cases	3116
ACTR10	9	0.000152346	0.000123049	0.000126454	11	CADD_SSD	SSD_cases	3116
ADAM10	7	0.000115515	7.03136e-05	0.000132658	11	CADD_SSD	SSD_cases	3116
ADARB1	9	0.000119142	1.75784e-05	0.000255156	11	CADD_SSD	SSD_cases	3116
ARHGAP42	8	0.000103273	4.3946e-05	0.000123742	11	CADD_SSD	SSD_cases	3116
ARL15	3	0.000375005	5.27352e-05	0.000588896	11	CADD_SSD	SSD_cases	3116
BLOC1S6	3	0.000322271	0.000298833	0.000124711	11	CADD_SSD	SSD_cases	3116
BRMS1L	5	0.000172268	5.27352e-05	0.000209987	11	CADD_SSD	SSD_cases	3116
C3orf38	8	0.000156009	0.000123051	0.000130682	11	CADD_SSD	SSD_cases	3116
C8orf82	1	0.0017051	0.0017051		11	CADD_SSD	SSD_cases	3116
CA13	10	4.92195e-05	4.3946e-05	3.59296e-05	11	CADD_SSD	SSD_cases	3116
CALB2	4	0.000355962	0.000342779	0.000331474	11	CADD_SSD	SSD_cases	3116
CASKIN2	6	0.00012891	0.000123049	0.000109311	11	CADD_SSD	SSD_cases	3116
CCDC117	3	0.000515633	0.000351568	0.000529205	11	CADD_SSD	SSD_cases	3116
CCDC91	7	0.000170762	8.7892e-05	0.000192753	11	CADD_SSD	SSD_cases	3116
CD9	5	0.00039024	0.000298833	0.000423599	11	CADD_SSD	SSD_cases	3116
CDIP1	8	0.000254887	0.000237308	0.000237703	11	CADD_SSD	SSD_cases	3116
CERT1	9	0.000179691	0.00010547	0.000257417	11	CADD_SSD	SSD_cases	3116
CHMP2B	5	0.000151174	1.75784e-05	0.000202572	11	CADD_SSD	SSD_cases	3116
CHORDC1	5	0.000312896	0.00033399	0.000169246	11	CADD_SSD	SSD_cases	3116
CMC2	9	0.000173831	0.000193362	0.000123814	11	CADD_SSD	SSD_cases	3116
CSTF2	7	7.53361e-05	3.51568e-05	6.39577e-05	11	CADD_SSD	SSD_cases	3116
DCTN6	8	0.000129641	8.7892e-05	0.000122126	11	CADD_SSD	SSD_cases	3116
DENR	4	0.000228519	4.3946e-05	0.000386991	11	CADD_SSD	SSD_cases	3116
DERA	9	0.000123049	7.03136e-05	0.000127973	11	CADD_SSD	SSD_cases	3116
DGKI	7	0.000133094	7.03136e-05	0.000144192	11	CADD_SSD	SSD_cases	3116
DMRTA1	3	0.0004336	7.03136e-05	0.000659912	11	CADD_SSD	SSD_cases	3116
DNAJB5	6	0.000269536	0.000149416	0.000368169	11	CADD_SSD	SSD_cases	3116
DRGX	7	0.000253634	0.000140627	0.00025451	11	CADD_SSD	SSD_cases	3116
DYNLRB1	5	9.49233e-05	7.03136e-05	7.20501e-05	11	CADD_SSD	SSD_cases	3116
DYNLT1	7	0.000173273	7.03136e-05	0.000212504	11	CADD_SSD	SSD_cases	3116
EEF1AKMT2	4	0.000329595	0.000290043	0.00015147	11	CADD_SSD	SSD_cases	3116
EFHD2	3	0.000480477	8.7892e-05	0.000741704	11	CADD_SSD	SSD_cases	3116
EIF3L	7	0.000128071	7.03136e-05	0.000156146	11	CADD_SSD	SSD_cases	3116
ENC1	8	0.000105474	4.39463e-05	0.000127115	11	CADD_SSD	SSD_cases	3116
EXOC1	11	3.67548e-05	1.75784e-05	2.66062e-05	11	CADD_SSD	SSD_cases	3116
EZH1	9	9.17983e-05	3.51568e-05	0.000108992	11	CADD_SSD	SSD_cases	3116
F13A1	8	0.000153811	0.000114259	0.000147894	11	CADD_SSD	SSD_cases	3116
FABP4	4	0.000369147	0.000158206	0.000494909	11	CADD_SSD	SSD_cases	3116
FAM114A2	8	0.000127443	8.78918e-05	0.000143655	11	CADD_SSD	SSD_cases	3116
FBXW11	8	0.000112062	6.15244e-05	0.000106693	11	CADD_SSD	SSD_cases	3116
FNTA	8	0.000153811	4.3946e-05	0.000243528	11	CADD_SSD	SSD_cases	3116
FTL	8	8.34975e-05	9.66813e-05	5.99804e-05	11	CADD_SSD	SSD_cases	3116
GAB1	9	8.00794e-05	5.27352e-05	6.98237e-05	11	CADD_SSD	SSD_cases	3116
GDI1	7	0.000110493	5.27352e-05	0.000136054	11	CADD_SSD	SSD_cases	3116
GLRX	8	0.000107668	6.15244e-05	0.000112139	11	CADD_SSD	SSD_cases	3116
GNE	9	0.000134768	5.27352e-05	0.000158936	11	CADD_SSD	SSD_cases	3116
GPATCH11	6	0.000169925	3.51568e-05	0.00028511	11	CADD_SSD	SSD_cases	3116
HAUS7	5	0.000274235	0.000281254	0.000168892	11	CADD_SSD	SSD_cases	3116
HCN1	9	6.64073e-05	1.75784e-05	7.89942e-05	11	CADD_SSD	SSD_cases	3116
HMOX2	8	0.000254887	0.000237308	0.000237703	11	CADD_SSD	SSD_cases	3116
HNRNPU	9	0.000109377	1.75784e-05	0.000160093	11	CADD_SSD	SSD_cases	3116
HSCB	6	0.000278325	0.00021973	0.00025068	11	CADD_SSD	SSD_cases	3116
HTATSF1	5	0.000203912	0.000193362	0.000164248	11	CADD_SSD	SSD_cases	3116
IGFBP2	9	4.68761e-05	1.7579e-05	4.3946e-05	11	CADD_SSD	SSD_cases	3116
INA	9	0.000119143	3.51568e-05	0.000161534	11	CADD_SSD	SSD_cases	3116
ITGB1	9	5.85946e-05	3.51568e-05	6.39862e-05	11	CADD_SSD	SSD_cases	3116
JADE3	5	0.00015469	3.51568e-05	0.000172859	11	CADD_SSD	SSD_cases	3116
KBTBD6	8	0.000149416	0.000114259	0.000145866	11	CADD_SSD	SSD_cases	3116
KCNA1	2	0.000676766	0.000676766	0.000832794	11	CADD_SSD	SSD_cases	3116
KHDC4	8	9.88785e-05	6.15244e-05	9.67097e-05	11	CADD_SSD	SSD_cases	3116
LANCL2	8	8.56956e-05	5.27352e-05	8.4794e-05	11	CADD_SSD	SSD_cases	3116
LGALS3	7	0.000170762	5.27352e-05	0.000195142	11	CADD_SSD	SSD_cases	3116
LRATD2	5	0.000210941	5.27371e-05	0.000236819	11	CADD_SSD	SSD_cases	3116
LRRTM2	11	5.11371e-05	3.51568e-05	3.88752e-05	11	CADD_SSD	SSD_cases	3116
LSM14B	6	0.000134768	5.27352e-05	0.000186585	11	CADD_SSD	SSD_cases	3116
MAN1C1	8	9.66812e-05	5.27352e-05	9.48954e-05	11	CADD_SSD	SSD_cases	3116
METAP2	7	0.000115515	0.00010547	9.93644e-05	11	CADD_SSD	SSD_cases	3116
MIER3	7	0.000143141	0.000123049	0.000163472	11	CADD_SSD	SSD_cases	3116
MTARC1	8	0.000158206	0.000149416	9.62811e-05	11	CADD_SSD	SSD_cases	3116
MTHFSD	5	0.000267193	0.000123053	0.000278605	11	CADD_SSD	SSD_cases	3116
MTRF1L	6	8.78921e-05	7.03136e-05	6.57724e-05	11	CADD_SSD	SSD_cases	3116
NAAA	8	0.000171389	9.6681e-05	0.00020408	11	CADD_SSD	SSD_cases	3116
NCKAP1	10	0.000100197	3.51568e-05	0.000189696	11	CADD_SSD	SSD_cases	3116
NMRAL1	7	0.000102959	0.00010547	7.20704e-05	11	CADD_SSD	SSD_cases	3116
NSG2	4	0.000312017	0.000298833	0.000223449	11	CADD_SSD	SSD_cases	3116
NTNG2	11	6.07254e-05	5.27352e-05	4.60832e-05	11	CADD_SSD	SSD_cases	3116
OPCML	6	0.000260746	7.91029e-05	0.000381482	11	CADD_SSD	SSD_cases	3116
PAF1	7	9.04031e-05	8.7892e-05	6.53233e-05	11	CADD_SSD	SSD_cases	3116
PANX1	7	0.00010547	3.51568e-05	0.000173424	11	CADD_SSD	SSD_cases	3116
PARD6B	6	0.000243168	0.000123049	0.000307178	11	CADD_SSD	SSD_cases	3116
PARD6G	5	0.000365631	0.000193362	0.000379547	11	CADD_SSD	SSD_cases	3116
PCDH11X	7	0.000160717	3.51568e-05	0.000296311	11	CADD_SSD	SSD_cases	3116
PCMT1	3	0.00043946	8.7892e-05	0.000670749	11	CADD_SSD	SSD_cases	3116
PDSS2	10	0.000170511	9.66813e-05	0.000179466	11	CADD_SSD	SSD_cases	3116
PEX11B	10	8.43835e-05	7.91028e-05	4.59891e-05	11	CADD_SSD	SSD_cases	3116
PEX19	8	0.000191165	7.03136e-05	0.000284909	11	CADD_SSD	SSD_cases	3116
PHOX2B	7	0.00014565	0.00010547	0.000138306	11	CADD_SSD	SSD_cases	3116
PLEKHA1	8	0.00027686	0.000149416	0.00030472	11	CADD_SSD	SSD_cases	3116
PPM1B	9	0.000113283	7.03136e-05	0.000112251	11	CADD_SSD	SSD_cases	3116
PPTC7	3	0.000246097	0.000193362	0.000258946	11	CADD_SSD	SSD_cases	3116
PRKCI	7	0.000113004	7.03136e-05	0.000140208	11	CADD_SSD	SSD_cases	3116
PRKCZ	2	0.000518563	0.000518563	0.000559341	11	CADD_SSD	SSD_cases	3116
PRPF3	7	7.03136e-05	3.51568e-05	0.000101995	11	CADD_SSD	SSD_cases	3116
PSIP1	10	0.000110745	5.27362e-05	0.000118082	11	CADD_SSD	SSD_cases	3116
PTCD2	5	0.000210941	0.000123049	0.000221655	11	CADD_SSD	SSD_cases	3116
PTS	8	0.000116457	9.66813e-05	8.76089e-05	11	CADD_SSD	SSD_cases	3116
PURG	7	0.000205919	8.7892e-05	0.000245619	11	CADD_SSD	SSD_cases	3116
PVR	4	0.000307622	0.00021973	0.000325557	11	CADD_SSD	SSD_cases	3116
PYCR2	7	0.000180806	0.000158206	0.000148019	11	CADD_SSD	SSD_cases	3116
RAB3A	7	0.000193363	7.03161e-05	0.000295888	11	CADD_SSD	SSD_cases	3116
RAD21	4	0.000333989	0.000158206	0.000439577	11	CADD_SSD	SSD_cases	3116
RALBP1	9	9.96175e-05	7.03136e-05	7.40703e-05	11	CADD_SSD	SSD_cases	3116
RBBP4	7	0.000173273	3.51568e-05	0.000301992	11	CADD_SSD	SSD_cases	3116
RBFOX3	6	0.000251957	0.000246098	0.000247267	11	CADD_SSD	SSD_cases	3116
RBM18	7	0.000163228	0.000123049	0.000134913	11	CADD_SSD	SSD_cases	3116
REEP5	7	0.000185829	0.000175784	0.000131096	11	CADD_SSD	SSD_cases	3116
RNF150	9	9.37517e-05	7.03136e-05	9.13398e-05	11	CADD_SSD	SSD_cases	3116
RNGTT	8	9.66813e-05	5.27352e-05	0.000124298	11	CADD_SSD	SSD_cases	3116
SARS1	11	2.39705e-05	1.75784e-05	1.18514e-05	11	CADD_SSD	SSD_cases	3116
SEC62	9	0.000119143	8.7892e-05	0.0001273	11	CADD_SSD	SSD_cases	3116
SEPTIN3	7	0.000170762	3.51568e-05	0.000359637	11	CADD_SSD	SSD_cases	3116
SERAC1	7	0.000135605	3.51568e-05	0.000140889	11	CADD_SSD	SSD_cases	3116
SH3GL3	6	0.000257817	0.000131838	0.000327292	11	CADD_SSD	SSD_cases	3116
SLC25A1	10	6.6798e-05	5.27352e-05	4.36913e-05	11	CADD_SSD	SSD_cases	3116
SLC9A1	3	0.000439458	3.51568e-05	0.000715548	11	CADD_SSD	SSD_cases	3116
SLITRK4	6	0.000152346	0.000114259	0.000176018	11	CADD_SSD	SSD_cases	3116
SMAP1	5	0.000189847	0.00010547	0.000212182	11	CADD_SSD	SSD_cases	3116
SMC1A	6	0.000102541	7.91026e-05	8.99195e-05	11	CADD_SSD	SSD_cases	3116
SMC3	6	0.00021973	7.91028e-05	0.00027272	11	CADD_SSD	SSD_cases	3116
SNRPB2	6	0.0002168	0.000158206	0.000226664	11	CADD_SSD	SSD_cases	3116
SNX27	8	9.88783e-05	6.15244e-05	8.02453e-05	11	CADD_SSD	SSD_cases	3116
SPINDOC	5	0.000225004	1.75784e-05	0.000407425	11	CADD_SSD	SSD_cases	3116
SPIRE2	7	0.000203407	0.000123049	0.000234713	11	CADD_SSD	SSD_cases	3116
SPTLC1	6	0.000178714	0.000105471	0.000197447	11	CADD_SSD	SSD_cases	3116
SRP14	6	0.000137698	7.91026e-05	0.000162033	11	CADD_SSD	SSD_cases	3116
SRSF11	8	0.000171389	7.91028e-05	0.000291088	11	CADD_SSD	SSD_cases	3116
SSTR2	5	0.000168753	0.000140627	0.000180382	11	CADD_SSD	SSD_cases	3116
STARD7	6	0.000184573	7.91026e-05	0.000285128	11	CADD_SSD	SSD_cases	3116
TADA3	9	9.17988e-05	7.03136e-05	7.8504e-05	11	CADD_SSD	SSD_cases	3116
TAX1BP1	5	0.000246097	5.27352e-05	0.000389511	11	CADD_SSD	SSD_cases	3116
TBC1D13	9	0.000107424	7.03136e-05	0.000118718	11	CADD_SSD	SSD_cases	3116
THOC2	6	0.000108405	6.1526e-05	0.000132219	11	CADD_SSD	SSD_cases	3116
TM9SF2	7	9.29144e-05	8.7892e-05	9.00418e-05	11	CADD_SSD	SSD_cases	3116
TMA16	3	0.000585947	0.000175784	0.000835175	11	CADD_SSD	SSD_cases	3116
TMEFF1	6	0.000272465	0.000193362	0.000288575	11	CADD_SSD	SSD_cases	3116
TPPP3	9	9.76587e-05	5.27352e-05	0.000103293	11	CADD_SSD	SSD_cases	3116
TRMT61B	5	0.000217972	5.27352e-05	0.000242811	11	CADD_SSD	SSD_cases	3116
UBE2L6	7	0.000130582	5.27352e-05	0.000160101	11	CADD_SSD	SSD_cases	3116
UBXN4	6	0.000222662	0.00021094	0.00018725	11	CADD_SSD	SSD_cases	3116
UGT8	7	0.000143138	3.51568e-05	0.000190796	11	CADD_SSD	SSD_cases	3116
UTP14A	7	8.53808e-05	5.27352e-05	7.5559e-05	11	CADD_SSD	SSD_cases	3116
VPS26A	5	0.000249613	0.000281254	8.82429e-05	11	CADD_SSD	SSD_cases	3116
VPS26C	8	0.000175784	4.3946e-05	0.000230538	11	CADD_SSD	SSD_cases	3116
WASHC3	1	0.00253129	0.00253129		11	CADD_SSD	SSD_cases	3116
WBP4	5	0.000232035	7.03136e-05	0.000267573	11	CADD_SSD	SSD_cases	3116
WNK3	6	0.000257817	0.000158206	0.000204293	11	CADD_SSD	SSD_cases	3116
ZBTB34	8	0.000136234	6.15293e-05	0.000177222	11	CADD_SSD	SSD_cases	3116
ZNF207	8	0.000134035	7.03136e-05	0.000122126	11	CADD_SSD	SSD_cases	3116
ZNF346	6	0.000416022	0.000131838	0.000587829	11	CADD_SSD	SSD_cases	3116
ZNF711	3	0.000140627	5.27352e-05	0.000167687	11	CADD_SSD	SSD_cases	3116
ACADSB	7	0.000138116	7.03136e-05	0.000164722	11	CADD_SSD	SSD_controls	2853
ADH5	5	0.000221488	8.7892e-05	0.000329237	11	CADD_SSD	SSD_controls	2853
ADK	10	0.000100197	6.15244e-05	0.000115135	11	CADD_SSD	SSD_controls	2853
AGK	7	0.000195873	0.000281254	0.000153724	11	CADD_SSD	SSD_controls	2853
AHCYL2	3	0.000187503	0.000193362	7.92656e-05	11	CADD_SSD	SSD_controls	2853
AKR1C1	6	0.000313482	0.00010547	0.000555591	11	CADD_SSD	SSD_controls	2853
ALDH2	7	0.000256142	0.000175784	0.00025063	11	CADD_SSD	SSD_controls	2853
ALKBH5	4	0.000487805	0.000360366	0.000518163	11	CADD_SSD	SSD_controls	2853
AP5M1	7	0.000123049	3.51568e-05	0.000171032	11	CADD_SSD	SSD_controls	2853
ARFIP2	10	5.09774e-05	3.51568e-05	5.82716e-05	11	CADD_SSD	SSD_controls	2853
ARL15	4	0.000307621	7.91026e-05	0.000499361	11	CADD_SSD	SSD_controls	2853
ARSA	7	0.000185829	0.000175784	0.000107337	11	CADD_SSD	SSD_controls	2853
ASRGL1	5	0.00041485	0.000263676	0.000284694	11	CADD_SSD	SSD_controls	2853
ATP5PB	8	0.00011426	3.51568e-05	0.000198655	11	CADD_SSD	SSD_controls	2853
ATRNL1	6	0.000114261	5.2737e-05	0.000178141	11	CADD_SSD	SSD_controls	2853
BDNF	3	0.000814465	0.000351568	0.00108735	11	CADD_SSD	SSD_controls	2853
BEND5	7	0.000165739	0.000175784	9.2937e-05	11	CADD_SSD	SSD_controls	2853
BET1	3	0.000527352	0.000667979	0.000456023	11	CADD_SSD	SSD_controls	2853
BNIP1	6	0.000225589	0.00010547	0.000256287	11	CADD_SSD	SSD_controls	2853
BTBD10	8	9.66812e-05	7.03136e-05	8.5602e-05	11	CADD_SSD	SSD_controls	2853
C17orf75	8	0.000109865	7.03136e-05	0.000110678	11	CADD_SSD	SSD_controls	2853
CALB2	5	0.000323442	0.000193362	0.000296132	11	CADD_SSD	SSD_controls	2853
CAP2	9	0.000158206	8.7892e-05	0.000170655	11	CADD_SSD	SSD_controls	2853
CCDC51	9	0.000130862	3.51568e-05	0.000172928	11	CADD_SSD	SSD_controls	2853
CDC5L	5	0.000203909	8.7892e-05	0.000222212	11	CADD_SSD	SSD_controls	2853
CDR2L	8	0.000279064	9.6683e-05	0.000522679	11	CADD_SSD	SSD_controls	2853
CENPN	7	0.000198385	0.000246098	0.000134913	11	CADD_SSD	SSD_controls	2853
CERS5	8	0.000120853	4.3946e-05	0.000162319	11	CADD_SSD	SSD_controls	2853
CHFR	9	9.37521e-05	0.00010547	5.55889e-05	11	CADD_SSD	SSD_controls	2853
CHRDL1	4	0.00039112	0.000316412	0.000344876	11	CADD_SSD	SSD_controls	2853
CLCN7	10	8.26187e-05	4.3947e-05	0.000109949	11	CADD_SSD	SSD_controls	2853
COPE	3	0.000544929	0.000298833	0.000651111	11	CADD_SSD	SSD_controls	2853
COX15	9	0.000171878	7.03136e-05	0.00022456	11	CADD_SSD	SSD_controls	2853
CRADD	4	0.000303228	9.66812e-05	0.00047176	11	CADD_SSD	SSD_controls	2853
CRLF3	5	0.000312895	0.000123049	0.000335697	11	CADD_SSD	SSD_controls	2853
CSNK1G1	9	0.000115236	5.27352e-05	0.000109464	11	CADD_SSD	SSD_controls	2853
DAPK3	10	0.00012305	4.3947e-05	0.000133616	11	CADD_SSD	SSD_controls	2853
DDX46	10	5.44931e-05	5.27352e-05	3.55936e-05	11	CADD_SSD	SSD_controls	2853
DDX5	8	0.000107668	7.91028e-05	0.000134346	11	CADD_SSD	SSD_controls	2853
DGUOK	5	0.00015469	8.7892e-05	0.000211453	11	CADD_SSD	SSD_controls	2853
DHRS4	7	0.000148161	0.000158206	0.000100395	11	CADD_SSD	SSD_controls	2853
DKC1	5	0.000200394	7.03136e-05	0.000215864	11	CADD_SSD	SSD_controls	2853
DNAJB5	6	0.000243169	0.000105472	0.000377083	11	CADD_SSD	SSD_controls	2853
DYNC1I2	10	7.91027e-05	6.15244e-05	6.79545e-05	11	CADD_SSD	SSD_controls	2853
ECH1	5	0.000214456	0.000175784	0.000233005	11	CADD_SSD	SSD_controls	2853
EIF2B1	8	0.0002439	0.00022852	0.00016013	11	CADD_SSD	SSD_controls	2853
EIF3L	8	0.000112062	6.15244e-05	0.000150319	11	CADD_SSD	SSD_controls	2853
ELMO2	11	6.39214e-05	3.51568e-05	8.51319e-05	11	CADD_SSD	SSD_controls	2853
EPHA5	10	3.3399e-05	1.75784e-05	2.54735e-05	11	CADD_SSD	SSD_controls	2853
EPM2AIP1	6	0.000316411	7.91029e-05	0.00046654	11	CADD_SSD	SSD_controls	2853
F11R	4	0.000650401	0.000386725	0.000796284	11	CADD_SSD	SSD_controls	2853
F2R	8	0.000228519	0.000149416	0.000283131	11	CADD_SSD	SSD_controls	2853
FABP4	7	0.000220986	5.27352e-05	0.000395789	11	CADD_SSD	SSD_controls	2853
FBXL18	9	0.000230473	5.27371e-05	0.000416949	11	CADD_SSD	SSD_controls	2853
FBXO31	7	0.000153183	5.27371e-05	0.000165123	11	CADD_SSD	SSD_controls	2853
FIP1L1	8	0.000112062	7.03136e-05	0.00010204	11	CADD_SSD	SSD_controls	2853
FKBP14	4	0.000338384	0.000114259	0.000518762	11	CADD_SSD	SSD_controls	2853
G3BP1	8	0.00010547	7.91028e-05	8.66273e-05	11	CADD_SSD	SSD_controls	2853
GFUS	7	0.000183318	0.000123049	0.000209436	11	CADD_SSD	SSD_controls	2853
GLYR1	11	5.59312e-05	3.51568e-05	5.37899e-05	11	CADD_SSD	SSD_controls	2853
GMPS	8	0.000118655	5.27352e-05	0.000116508	11	CADD_SSD	SSD_controls	2853
GNAO1	7	0.000113007	7.03136e-05	0.000142395	11	CADD_SSD	SSD_controls	2853
GPAM	9	5.66415e-05	3.51568e-05	5.10816e-05	11	CADD_SSD	SSD_controls	2853
GPRIN3	9	0.000105475	8.7892e-05	9.78809e-05	11	CADD_SSD	SSD_controls	2853
GRIA1	9	8.9845e-05	3.51568e-05	8.93928e-05	11	CADD_SSD	SSD_controls	2853
GRSF1	7	0.000180806	0.000123049	0.000256491	11	CADD_SSD	SSD_controls	2853
GSTM3	2	0.00131838	0.00131838	0.00169045	11	CADD_SSD	SSD_controls	2853
GTPBP8	10	0.000123049	9.6681e-05	8.84761e-05	11	CADD_SSD	SSD_controls	2853
H3C12	8	0.000107668	7.91026e-05	8.47926e-05	11	CADD_SSD	SSD_controls	2853
HYAL2	10	7.9103e-05	7.91028e-05	4.84956e-05	11	CADD_SSD	SSD_controls	2853
IFNGR1	4	0.000347173	0.000316411	0.000312934	11	CADD_SSD	SSD_controls	2853
INPP1	5	0.000348053	0.000123049	0.000574388	11	CADD_SSD	SSD_controls	2853
KCTD10	7	0.000138116	0.000158206	0.00011767	11	CADD_SSD	SSD_controls	2853
KLHL22	8	0.000145027	5.27352e-05	0.000225065	11	CADD_SSD	SSD_controls	2853
KRT222	8	0.000120853	8.7892e-05	0.000105657	11	CADD_SSD	SSD_controls	2853
LGALS3BP	6	0.000246098	0.000123049	0.000311887	11	CADD_SSD	SSD_controls	2853
LIMK1	6	0.000125984	6.15244e-05	0.000190127	11	CADD_SSD	SSD_controls	2853
LMNB2	8	0.000112062	3.51568e-05	0.00017627	11	CADD_SSD	SSD_controls	2853
LOXL1	8	0.000164798	0.00010547	0.000203688	11	CADD_SSD	SSD_controls	2853
LRRC8C	8	0.000109865	6.15244e-05	0.000134777	11	CADD_SSD	SSD_controls	2853
MACROH2A1	2	0.000421882	0.000421882	0.000571771	11	CADD_SSD	SSD_controls	2853
MALSU1	6	0.000187503	6.15244e-05	0.000254169	11	CADD_SSD	SSD_controls	2853
MAP7D1	7	0.000261165	0.000158206	0.000240044	11	CADD_SSD	SSD_controls	2853
MCUR1	5	0.000379693	5.27352e-05	0.00049744	11	CADD_SSD	SSD_controls	2853
ME1	4	0.000364753	9.66826e-05	0.000553904	11	CADD_SSD	SSD_controls	2853
MED27	11	9.10885e-05	7.03136e-05	0.000112232	11	CADD_SSD	SSD_controls	2853
MFAP3	8	8.13001e-05	7.03136e-05	5.22622e-05	11	CADD_SSD	SSD_controls	2853
MFF	6	0.000208011	0.000131838	0.000223299	11	CADD_SSD	SSD_controls	2853
MLH1	6	0.000316411	7.91029e-05	0.00046654	11	CADD_SSD	SSD_controls	2853
MRPL15	5	0.000337505	0.000228519	0.00029451	11	CADD_SSD	SSD_controls	2853
MRPS18A	11	6.07254e-05	3.51568e-05	6.64099e-05	11	CADD_SSD	SSD_controls	2853
MRPS35	1	0.00107228	0.00107228		11	CADD_SSD	SSD_controls	2853
MSANTD4	8	0.000140627	3.51568e-05	0.000163826	11	CADD_SSD	SSD_controls	2853
MSRA	5	0.000232035	0.000123049	0.000263207	11	CADD_SSD	SSD_controls	2853
MTFR1	9	0.000138674	5.27352e-05	0.000221907	11	CADD_SSD	SSD_controls	2853
MTHFSD	7	0.000238565	0.000140627	0.000241846	11	CADD_SSD	SSD_controls	2853
NKIRAS1	7	0.00010547	3.51568e-05	0.000132325	11	CADD_SSD	SSD_controls	2853
NSA2	9	0.000166019	0.000123053	0.000124643	11	CADD_SSD	SSD_controls	2853
NT5C3A	10	9.31656e-05	5.27352e-05	7.68686e-05	11	CADD_SSD	SSD_controls	2853
NXN	9	0.000197269	5.27352e-05	0.000294376	11	CADD_SSD	SSD_controls	2853
OAT	9	0.000123049	7.03136e-05	0.000130068	11	CADD_SSD	SSD_controls	2853
OPA3	6	0.000140627	7.03136e-05	0.000168239	11	CADD_SSD	SSD_controls	2853
OPTN	6	0.000169921	0.000123038	0.000153514	11	CADD_SSD	SSD_controls	2853
ORMDL3	6	0.000246097	0.000149416	0.000264027	11	CADD_SSD	SSD_controls	2853
OSBP	9	0.000160159	3.51568e-05	0.000267233	11	CADD_SSD	SSD_controls	2853
PABPC1	5	0.000991421	3.51568e-05	0.00211893	11	CADD_SSD	SSD_controls	2853
PDCD2	7	0.000218474	3.51568e-05	0.000284686	11	CADD_SSD	SSD_controls	2853
PDCD6IP	8	0.000164798	0.000140628	0.000116578	11	CADD_SSD	SSD_controls	2853
PDE10A	7	9.29144e-05	5.27352e-05	0.000106788	11	CADD_SSD	SSD_controls	2853
PHLDA1	5	0.000277739	7.03136e-05	0.000325651	11	CADD_SSD	SSD_controls	2853
PHYHIP	9	0.000101564	7.03136e-05	7.89943e-05	11	CADD_SSD	SSD_controls	2853
PIP4K2C	7	0.000160717	0.000158206	0.000159318	11	CADD_SSD	SSD_controls	2853
PPA2	2	0.000606457	0.000606457	0.000758221	11	CADD_SSD	SSD_controls	2853
PPM1B	8	0.000109865	4.3946e-05	0.000122419	11	CADD_SSD	SSD_controls	2853
PPM1F	8	0.000142825	6.15244e-05	0.000152794	11	CADD_SSD	SSD_controls	2853
PRCP	7	0.000138116	0.00010547	9.9142e-05	11	CADD_SSD	SSD_controls	2853
PRKAR2B	6	0.000155278	8.78921e-05	0.000162416	11	CADD_SSD	SSD_controls	2853
PSAT1	6	0.000169924	0.000123049	0.000125124	11	CADD_SSD	SSD_controls	2853
PURG	3	0.000369147	0.000386725	0.000325557	11	CADD_SSD	SSD_controls	2853
RBBP5	6	0.000205081	6.15244e-05	0.000374658	11	CADD_SSD	SSD_controls	2853
RBP1	4	0.000382348	0.000263676	0.000417836	11	CADD_SSD	SSD_controls	2853
RCC2	4	0.000232916	0.000123053	0.000231596	11	CADD_SSD	SSD_controls	2853
RPL26L1	6	0.000254887	0.000184573	0.000222004	11	CADD_SSD	SSD_controls	2853
RPS15	3	0.000468759	1.75784e-05	0.000781468	11	CADD_SSD	SSD_controls	2853
SCAI	7	0.000105473	8.7892e-05	7.79586e-05	11	CADD_SSD	SSD_controls	2853
SCO1	5	0.000358599	0.000369146	0.000305632	11	CADD_SSD	SSD_controls	2853
SERPINB9	8	0.000140627	6.15242e-05	0.000171719	11	CADD_SSD	SSD_controls	2853
SIRT6	9	8.59401e-05	8.78951e-05	3.67105e-05	11	CADD_SSD	SSD_controls	2853
SLC25A5	2	0.00229398	0.00229398	0.00321932	11	CADD_SSD	SSD_controls	2853
SLC25A6	6	0.000134773	0.000114264	0.000107604	11	CADD_SSD	SSD_controls	2853
SLC9A1	3	0.000451177	7.03136e-05	0.000705838	11	CADD_SSD	SSD_controls	2853
SLITRK4	6	0.000257816	0.000114259	0.000281181	11	CADD_SSD	SSD_controls	2853
SMIM7	2	0.000993178	0.000993178	0.00103167	11	CADD_SSD	SSD_controls	2853
SOX5	10	7.55871e-05	6.15244e-05	6.3677e-05	11	CADD_SSD	SSD_controls	2853
SRD5A1	6	0.00011133	8.7892e-05	7.34656e-05	11	CADD_SSD	SSD_controls	2853
SRP19	7	0.000165739	0.000123049	0.000125886	11	CADD_SSD	SSD_controls	2853
ST13	8	6.37219e-05	2.63676e-05	0.000109551	11	CADD_SSD	SSD_controls	2853
STAM	7	0.000153183	0.00010547	0.000141618	11	CADD_SSD	SSD_controls	2853
STK38	7	0.000138116	7.03136e-05	0.000152378	11	CADD_SSD	SSD_controls	2853
STRAP	1	0.00305864	0.00305864		11	CADD_SSD	SSD_controls	2853
STT3A	6	0.000146487	4.3946e-05	0.000199704	11	CADD_SSD	SSD_controls	2853
STX2	4	0.000522971	0.000184573	0.000799329	11	CADD_SSD	SSD_controls	2853
TCAF1	2	0.00123928	0.00123928	0.00155373	11	CADD_SSD	SSD_controls	2853
TENT4B	7	0.000291301	7.03136e-05	0.000565874	11	CADD_SSD	SSD_controls	2853
TIMM10B	10	5.09774e-05	3.51568e-05	5.82716e-05	11	CADD_SSD	SSD_controls	2853
TIMM13	8	0.000112062	3.51568e-05	0.00017627	11	CADD_SSD	SSD_controls	2853
TMEM237	6	0.000210941	8.78918e-05	0.000250823	11	CADD_SSD	SSD_controls	2853
TMEM87A	9	0.000111331	0.00010547	7.4579e-05	11	CADD_SSD	SSD_controls	2853
TOMM40L	7	0.000276232	0.000175784	0.000378612	11	CADD_SSD	SSD_controls	2853
TOR1B	7	0.000286277	0.000263676	0.000286284	11	CADD_SSD	SSD_controls	2853
TPM4	3	0.000791036	0.000703161	0.000681032	11	CADD_SSD	SSD_controls	2853
TRDMT1	3	0.000474617	0.000562509	0.000420046	11	CADD_SSD	SSD_controls	2853
TRIM33	8	9.44839e-05	5.27352e-05	9.53306e-05	11	CADD_SSD	SSD_controls	2853
TRIM44	3	0.000544931	7.03136e-05	0.000868131	11	CADD_SSD	SSD_controls	2853
TUFM	8	0.00013843	5.27352e-05	0.000151634	11	CADD_SSD	SSD_controls	2853
UBQLN2	4	0.000140632	8.7895e-05	0.000161752	11	CADD_SSD	SSD_controls	2853
UBXN4	6	0.000205084	0.000158205	0.000200942	11	CADD_SSD	SSD_controls	2853
UGP2	11	6.07254e-05	3.51568e-05	5.95406e-05	11	CADD_SSD	SSD_controls	2853
UNC119B	6	0.000210947	0.000123049	0.000231346	11	CADD_SSD	SSD_controls	2853
USP27X	6	9.66825e-05	9.6681e-05	7.84188e-05	11	CADD_SSD	SSD_controls	2853
UST	3	0.000281255	0.000246098	9.30161e-05	11	CADD_SSD	SSD_controls	2853
UTP23	5	0.000249613	8.7892e-05	0.000412137	11	CADD_SSD	SSD_controls	2853
VTA1	3	0.000433602	0.000158206	0.000507751	11	CADD_SSD	SSD_controls	2853
WDR13	6	0.000164067	0.00014063	9.34486e-05	11	CADD_SSD	SSD_controls	2853
WRAP53	6	0.000333996	0.000237313	0.000301828	11	CADD_SSD	SSD_controls	2853
ZNF277	6	0.000187503	9.6682e-05	0.000223091	11	CADD_SSD	SSD_controls	2853
ZNF71	7	0.000158206	8.7892e-05	0.000179265	11	CADD_SSD	SSD_controls	2853
ZNF714	7	0.000180806	0.00010547	0.000219252	11	CADD_SSD	SSD_controls	2853
ZNRF1	11	0.000103873	5.27371e-05	0.000119857	11	CADD_SSD	SSD_controls	2853
ACOT8	3	0.000943392	0.0010547	0.000840548	11	LOF_SSD	SSD_cases	3116
ADAP2	1	0.00108986	0.00108986		11	LOF_SSD	SSD_cases	3116
AGMAT	1	0.0010547	0.0010547		11	LOF_SSD	SSD_cases	3116
AKT1S1	1	0.00144143	0.00144143		11	LOF_SSD	SSD_cases	3116
ANKRD23	5	0.000207425	8.7892e-05	0.000318213	11	LOF_SSD	SSD_cases	3116
ANTXRL	4	0.00026807	3.51568e-05	0.000477618	11	LOF_SSD	SSD_cases	3116
AOAH	2	0.000914078	0.000914078	0.00121812	11	LOF_SSD	SSD_cases	3116
ASB15	2	0.000852558	0.000852558	0.000832791	11	LOF_SSD	SSD_cases	3116
C8B	2	0.00065919	0.00065919	0.000633921	11	LOF_SSD	SSD_cases	3116
CACNA1G	5	0.000196888	5.27352e-05	0.000332455	11	LOF_SSD	SSD_cases	3116
CALML4	2	0.000553718	0.000553718	0.000708496	11	LOF_SSD	SSD_cases	3116
CCDC144A	6	0.000155276	4.3946e-05	0.00020452	11	LOF_SSD	SSD_cases	3116
CCDC81	4	0.000474616	7.03136e-05	0.000844251	11	LOF_SSD	SSD_cases	3116
CHPF	3	0.000363287	0.00010547	0.000477322	11	LOF_SSD	SSD_cases	3116
CRELD1	2	0.000527352	0.000527352	0.000372894	11	LOF_SSD	SSD_cases	3116
DDX60L	5	0.000126564	0.00010547	0.000104292	11	LOF_SSD	SSD_cases	3116
DERL3	3	0.000580088	0.000562509	0.000536359	11	LOF_SSD	SSD_cases	3116
ERCC6	7	8.28696e-05	0.00010547	5.24551e-05	11	LOF_SSD	SSD_cases	3116
ERN2	7	0.000198385	0.00010547	0.000241815	11	LOF_SSD	SSD_cases	3116
FER1L6	8	0.000103273	7.91028e-05	7.65863e-05	11	LOF_SSD	SSD_cases	3116
FRAS1	6	0.000166995	0.000131838	0.000153547	11	LOF_SSD	SSD_cases	3116
GBP7	4	0.000259281	8.7892e-05	0.000378752	11	LOF_SSD	SSD_cases	3116
GLYCTK	4	0.000259281	9.66811e-05	0.000381462	11	LOF_SSD	SSD_cases	3116
GPD2	1	0.00230277	0.00230277		11	LOF_SSD	SSD_cases	3116
GPR137B	3	0.000234386	5.27352e-05	0.000345523	11	LOF_SSD	SSD_cases	3116
H4C12	2	0.000808663	0.000808663	0.00104418	11	LOF_SSD	SSD_cases	3116
HAL	4	0.000215335	0.000193362	0.000166995	11	LOF_SSD	SSD_cases	3116
HEATR6	5	0.000225003	8.7892e-05	0.000331994	11	LOF_SSD	SSD_cases	3116
HLA-DOB	3	0.000310551	0.000281254	0.000308666	11	LOF_SSD	SSD_cases	3116
HNRNPA1L2	1	0.00147659	0.00147659		11	LOF_SSD	SSD_cases	3116
HPF1	1	0.00191605	0.00191605		11	LOF_SSD	SSD_cases	3116
IFNB1	1	0.00135354	0.00135354		11	LOF_SSD	SSD_cases	3116
LRRK2	5	0.000457039	0.000123049	0.000797642	11	LOF_SSD	SSD_cases	3116
LSR	2	0.00079103	0.00079103	0.00079551	11	LOF_SSD	SSD_cases	3116
LTF	6	0.0001084	4.3946e-05	0.000156997	11	LOF_SSD	SSD_cases	3116
MLIP	2	0.000544928	0.000544928	0.000720926	11	LOF_SSD	SSD_cases	3116
MST1R	8	0.000188968	0.00010547	0.000186447	11	LOF_SSD	SSD_cases	3116
MUC12	4	0.000338384	0.000193362	0.000377663	11	LOF_SSD	SSD_cases	3116
MUC4	2	0.000562509	0.000562509	0.000298316	11	LOF_SSD	SSD_cases	3116
MYBPC2	3	0.000498055	0.000175784	0.000683599	11	LOF_SSD	SSD_cases	3116
MYO19	6	0.000178714	0.000166994	0.000129373	11	LOF_SSD	SSD_cases	3116
NHERF4	2	0.000667977	0.000667977	0.000546909	11	LOF_SSD	SSD_cases	3116
NUDT8	1	0.00137112	0.00137112		11	LOF_SSD	SSD_cases	3116
OPN4	2	0.000887708	0.000887708	0.00118083	11	LOF_SSD	SSD_cases	3116
OTULINL	1	0.000826185	0.000826185		11	LOF_SSD	SSD_cases	3116
PKHD1	6	0.000117189	0.000114259	8.29483e-05	11	LOF_SSD	SSD_cases	3116
PPP2R1B	1	0.00135354	0.00135354		11	LOF_SSD	SSD_cases	3116
PTCD3	6	0.000169925	7.03136e-05	0.000219742	11	LOF_SSD	SSD_cases	3116
PTGR1	3	0.00043946	0.000386725	0.000258946	11	LOF_SSD	SSD_cases	3116
PVR	3	0.000421882	0.000457038	0.0003704	11	LOF_SSD	SSD_cases	3116
R3HCC1L	5	0.000196878	3.51568e-05	0.000361833	11	LOF_SSD	SSD_cases	3116
RECQL5	1	0.00121291	0.00121291		11	LOF_SSD	SSD_cases	3116
RGL3	4	0.000140627	6.15244e-05	0.000176369	11	LOF_SSD	SSD_cases	3116
RIPK3	3	0.00055665	0.000492195	0.00053904	11	LOF_SSD	SSD_cases	3116
RMND5B	3	0.000310551	0.000281254	0.000308666	11	LOF_SSD	SSD_cases	3116
RNF128	1	0.000650401	0.000650401		11	LOF_SSD	SSD_cases	3116
RP1L1	4	0.000386725	7.91028e-05	0.000632986	11	LOF_SSD	SSD_cases	3116
SCGB3A1	1	0.000755871	0.000755871		11	LOF_SSD	SSD_cases	3116
SCNN1A	1	0.00300591	0.00300591		11	LOF_SSD	SSD_cases	3116
SLC25A13	6	0.000166995	0.000140627	0.000140957	11	LOF_SSD	SSD_cases	3116
SLC46A3	2	0.000527352	0.000527352	0.000571771	11	LOF_SSD	SSD_cases	3116
SLC7A10	2	0.000509773	0.000509773	0.000671209	11	LOF_SSD	SSD_cases	3116
SLC9A5	4	0.000272465	9.66811e-05	0.000407602	11	LOF_SSD	SSD_cases	3116
SSBP2	1	0.0015469	0.0015469		11	LOF_SSD	SSD_cases	3116
SYNM	1	0.00158206	0.00158206		11	LOF_SSD	SSD_cases	3116
TAS2R3	2	0.000817397	0.000817397	0.000758221	11	LOF_SSD	SSD_cases	3116
TEKT1	3	0.000474618	5.27352e-05	0.000761372	11	LOF_SSD	SSD_cases	3116
TMEM225B	1	0.00293559	0.00293559		11	LOF_SSD	SSD_cases	3116
VILL	5	0.000337505	0.000158206	0.000316265	11	LOF_SSD	SSD_cases	3116
VWA8	4	0.000294438	0.000228519	0.000299134	11	LOF_SSD	SSD_cases	3116
XDH	9	0.000181643	0.000140627	0.0001852	11	LOF_SSD	SSD_cases	3116
ZFP64	2	0.00106349	0.00106349	0.00132999	11	LOF_SSD	SSD_cases	3116
ZNF491	3	0.000632821	5.27352e-05	0.00103533	11	LOF_SSD	SSD_cases	3116
ZNF525	1	0.00159963	0.00159963		11	LOF_SSD	SSD_cases	3116
ABCA2	2	0.00046586	0.00046586	0.000609104	12	CADD_SSD	SSD_cases_controls	5969
ABCB10	10	7.20714e-05	3.51568e-05	7.52433e-05	12	CADD_SSD	SSD_cases_controls	5969
ABHD13	6	0.000231449	0.000123049	0.000293178	12	CADD_SSD	SSD_cases_controls	5969
ABI2	10	5.44931e-05	3.51574e-05	5.00289e-05	12	CADD_SSD	SSD_cases_controls	5969
ACOT7	8	5.71298e-05	6.15244e-05	4.17569e-05	12	CADD_SSD	SSD_cases_controls	5969
AGO2	8	0.000107668	7.03136e-05	0.000104392	12	CADD_SSD	SSD_cases_controls	5969
ANKRD49	8	6.5919e-05	3.51568e-05	9.57061e-05	12	CADD_SSD	SSD_cases_controls	5969
AP3M1	9	9.37514e-05	5.27352e-05	8.61161e-05	12	CADD_SSD	SSD_cases_controls	5969
ARL2	8	9.00893e-05	5.27352e-05	0.0001069	12	CADD_SSD	SSD_cases_controls	5969
ARPC4	8	0.000103274	6.15244e-05	9.87428e-05	12	CADD_SSD	SSD_cases_controls	5969
ATL3	7	0.000115518	1.75784e-05	0.000155865	12	CADD_SSD	SSD_cases_controls	5969
BAIAP2	3	0.000222661	7.03161e-05	0.000263871	12	CADD_SSD	SSD_cases_controls	5969
BPHL	8	8.34974e-05	3.51568e-05	0.000130111	12	CADD_SSD	SSD_cases_controls	5969
BRCA2	9	6.05478e-05	3.51568e-05	4.66003e-05	12	CADD_SSD	SSD_cases_controls	5969
BROX	9	7.22673e-05	7.03136e-05	4.6045e-05	12	CADD_SSD	SSD_cases_controls	5969
CDK2	4	0.000206546	0.00010547	0.000270188	12	CADD_SSD	SSD_cases_controls	5969
CDK2AP1	5	0.000133596	7.03136e-05	0.000182933	12	CADD_SSD	SSD_cases_controls	5969
COPS3	8	7.47085e-05	3.51568e-05	8.70087e-05	12	CADD_SSD	SSD_cases_controls	5969
CSNK1A1L	9	5.0782e-05	1.75784e-05	6.365e-05	12	CADD_SSD	SSD_cases_controls	5969
CSTF1	10	4.3946e-05	1.75784e-05	3.44166e-05	12	CADD_SSD	SSD_cases_controls	5969
CTAGE1	8	8.34974e-05	4.3946e-05	9.14607e-05	12	CADD_SSD	SSD_cases_controls	5969
CUL4A	10	5.27352e-05	6.15244e-05	3.51568e-05	12	CADD_SSD	SSD_cases_controls	5969
CYBC1	9	6.05478e-05	5.27352e-05	2.92973e-05	12	CADD_SSD	SSD_cases_controls	5969
DDX19B	5	0.000144143	0.00010547	0.000160821	12	CADD_SSD	SSD_cases_controls	5969
DPPA4	9	5.85949e-05	5.27352e-05	4.6508e-05	12	CADD_SSD	SSD_cases_controls	5969
DPY30	5	0.000337506	7.03136e-05	0.000637374	12	CADD_SSD	SSD_cases_controls	5969
DYNLRB1	6	9.37514e-05	7.91028e-05	6.45074e-05	12	CADD_SSD	SSD_cases_controls	5969
FBXL16	7	0.000120538	5.27371e-05	0.000175909	12	CADD_SSD	SSD_cases_controls	5969
FBXO11	6	0.000120119	0.000131838	8.99195e-05	12	CADD_SSD	SSD_cases_controls	5969
FKBP4	9	7.22667e-05	3.51568e-05	7.68461e-05	12	CADD_SSD	SSD_cases_controls	5969
FOXK2	10	4.92195e-05	3.51568e-05	3.68728e-05	12	CADD_SSD	SSD_cases_controls	5969
FSTL1	10	7.20714e-05	6.15244e-05	4.26173e-05	12	CADD_SSD	SSD_cases_controls	5969
GEMIN6	6	0.000158207	0.000123049	0.000136617	12	CADD_SSD	SSD_cases_controls	5969
GKAP1	7	5.77577e-05	1.75784e-05	5.89287e-05	12	CADD_SSD	SSD_cases_controls	5969
GLUD1	10	5.27352e-05	3.51568e-05	5.17494e-05	12	CADD_SSD	SSD_cases_controls	5969
GOPC	5	0.000210941	7.03136e-05	0.000324606	12	CADD_SSD	SSD_cases_controls	5969
GPAT4	9	2.92973e-05	1.75784e-05	2.3254e-05	12	CADD_SSD	SSD_cases_controls	5969
GRK2	9	6.44554e-05	5.27352e-05	4.5672e-05	12	CADD_SSD	SSD_cases_controls	5969
GTF2B	7	0.000110493	3.51568e-05	0.000134531	12	CADD_SSD	SSD_cases_controls	5969
GTPBP10	10	4.21882e-05	3.51568e-05	1.69823e-05	12	CADD_SSD	SSD_cases_controls	5969
H2AC8	11	5.75293e-05	3.51568e-05	5.78171e-05	12	CADD_SSD	SSD_cases_controls	5969
HMGXB4	10	2.63676e-05	1.75784e-05	1.24298e-05	12	CADD_SSD	SSD_cases_controls	5969
HSD17B12	8	5.93271e-05	4.3946e-05	4.29941e-05	12	CADD_SSD	SSD_cases_controls	5969
HSPD1	12	5.71298e-05	3.51568e-05	5.61534e-05	12	CADD_SSD	SSD_cases_controls	5969
IGFBP2	10	4.39463e-05	1.7579e-05	4.24559e-05	12	CADD_SSD	SSD_cases_controls	5969
JAGN1	6	0.000128908	4.3946e-05	0.00017067	12	CADD_SSD	SSD_cases_controls	5969
KIF11	5	0.000108986	5.27352e-05	0.000136388	12	CADD_SSD	SSD_cases_controls	5969
KIF3A	7	0.000107982	8.7892e-05	8.27171e-05	12	CADD_SSD	SSD_cases_controls	5969
KLHL4	3	0.00033399	0.000158206	0.000335374	12	CADD_SSD	SSD_cases_controls	5969
KMT5C	9	6.25023e-05	1.7579e-05	6.70003e-05	12	CADD_SSD	SSD_cases_controls	5969
LSM8	3	0.000251957	0.00010547	0.000332754	12	CADD_SSD	SSD_cases_controls	5969
MAP2K2	10	6.32822e-05	5.27352e-05	2.3729e-05	12	CADD_SSD	SSD_cases_controls	5969
MED31	6	0.000175784	7.03136e-05	0.000245091	12	CADD_SSD	SSD_cases_controls	5969
MEMO1	5	0.000337506	7.03136e-05	0.000637374	12	CADD_SSD	SSD_cases_controls	5969
MGAT1	11	4.95394e-05	3.51593e-05	4.07107e-05	12	CADD_SSD	SSD_cases_controls	5969
MOB2	10	8.78926e-05	5.27362e-05	8.0341e-05	12	CADD_SSD	SSD_cases_controls	5969
MRPL50	4	0.000355963	0.000342779	0.00016262	12	CADD_SSD	SSD_cases_controls	5969
MTAP	7	0.000133094	5.27352e-05	0.000194916	12	CADD_SSD	SSD_cases_controls	5969
MVD	8	0.000101076	7.91028e-05	5.53888e-05	12	CADD_SSD	SSD_cases_controls	5969
MYD88	11	3.67552e-05	3.51568e-05	2.66061e-05	12	CADD_SSD	SSD_cases_controls	5969
NDUFS5	5	9.49232e-05	8.7892e-05	8.30102e-05	12	CADD_SSD	SSD_cases_controls	5969
NLGN4X	7	0.000158213	5.27389e-05	0.000223283	12	CADD_SSD	SSD_cases_controls	5969
NME1	7	0.00010547	7.03136e-05	0.000107884	12	CADD_SSD	SSD_cases_controls	5969
NPM3	9	6.83612e-05	3.51568e-05	6.54472e-05	12	CADD_SSD	SSD_cases_controls	5969
ODR4	8	5.71303e-05	3.51568e-05	4.85974e-05	12	CADD_SSD	SSD_cases_controls	5969
OGFRL1	10	5.09773e-05	4.3946e-05	5.27025e-05	12	CADD_SSD	SSD_cases_controls	5969
OR2T2	4	0.000206546	0.000202152	0.000158124	12	CADD_SSD	SSD_cases_controls	5969
PACS2	3	0.000251974	1.7579e-05	0.000405985	12	CADD_SSD	SSD_cases_controls	5969
PANK1	6	6.15244e-05	6.15244e-05	4.12251e-05	12	CADD_SSD	SSD_cases_controls	5969
PBK	4	0.000180179	6.15244e-05	0.000255291	12	CADD_SSD	SSD_cases_controls	5969
PCID2	8	5.71298e-05	2.63676e-05	7.20193e-05	12	CADD_SSD	SSD_cases_controls	5969
PDE6D	5	0.00013008	3.51568e-05	0.000222212	12	CADD_SSD	SSD_cases_controls	5969
PHF14	9	4.10162e-05	1.75784e-05	4.02771e-05	12	CADD_SSD	SSD_cases_controls	5969
PIAS2	10	0.000100197	4.3946e-05	0.000110572	12	CADD_SSD	SSD_cases_controls	5969
PMS2	2	0.000342791	0.000342791	0.00045992	12	CADD_SSD	SSD_cases_controls	5969
POLR1E	9	7.0314e-05	7.03136e-05	5.34628e-05	12	CADD_SSD	SSD_cases_controls	5969
PPP4R3A	10	4.3946e-05	4.3946e-05	2.23122e-05	12	CADD_SSD	SSD_cases_controls	5969
PRKAA1	5	0.000210941	3.51568e-05	0.000324844	12	CADD_SSD	SSD_cases_controls	5969
RAB8B	2	0.000421882	0.000421882	0.000522052	12	CADD_SSD	SSD_cases_controls	5969
RASA2	7	9.04032e-05	0.00010547	7.55589e-05	12	CADD_SSD	SSD_cases_controls	5969
RIDA	4	0.000206546	0.000123049	0.000249165	12	CADD_SSD	SSD_cases_controls	5969
RNF13	10	8.7892e-05	9.6681e-05	6.52483e-05	12	CADD_SSD	SSD_cases_controls	5969
RNF41	9	6.25011e-05	1.75784e-05	6.40536e-05	12	CADD_SSD	SSD_cases_controls	5969
RPL13	9	5.4689e-05	5.27371e-05	2.55412e-05	12	CADD_SSD	SSD_cases_controls	5969
RPL7L1	9	7.22667e-05	7.03136e-05	5.7261e-05	12	CADD_SSD	SSD_cases_controls	5969
S100A1	6	0.000172854	3.51568e-05	0.000269682	12	CADD_SSD	SSD_cases_controls	5969
S100A13	6	0.000172854	3.51568e-05	0.000269682	12	CADD_SSD	SSD_cases_controls	5969
SAE1	7	9.04031e-05	3.51568e-05	0.000126933	12	CADD_SSD	SSD_cases_controls	5969
SCAMP5	7	7.53361e-05	3.51568e-05	8.35141e-05	12	CADD_SSD	SSD_cases_controls	5969
SELENOM	9	6.64073e-05	3.51568e-05	5.81536e-05	12	CADD_SSD	SSD_cases_controls	5969
SEPTIN11	11	3.83531e-05	3.51568e-05	2.70253e-05	12	CADD_SSD	SSD_cases_controls	5969
SNTB2	9	6.64073e-05	5.27352e-05	4.54818e-05	12	CADD_SSD	SSD_cases_controls	5969
SPOCK3	4	0.000158206	0.000114259	0.000171633	12	CADD_SSD	SSD_cases_controls	5969
SSBP3	9	5.46885e-05	1.75784e-05	7.42906e-05	12	CADD_SSD	SSD_cases_controls	5969
STX1A	11	5.91279e-05	3.51568e-05	5.57398e-05	12	CADD_SSD	SSD_cases_controls	5969
STXBP4	8	8.13e-05	1.75784e-05	9.76183e-05	12	CADD_SSD	SSD_cases_controls	5969
SYT11	10	7.20715e-05	5.27352e-05	5.27027e-05	12	CADD_SSD	SSD_cases_controls	5969
TBK1	7	0.000115516	3.51568e-05	0.000134202	12	CADD_SSD	SSD_cases_controls	5969
TIGD5	6	0.000190439	0.000114259	0.000165439	12	CADD_SSD	SSD_cases_controls	5969
TNPO1	6	0.0001084	0.000131838	6.02984e-05	12	CADD_SSD	SSD_cases_controls	5969
TOR1A	9	0.000123049	0.00010547	9.98261e-05	12	CADD_SSD	SSD_cases_controls	5969
TRIM67	10	8.96507e-05	6.15256e-05	8.18019e-05	12	CADD_SSD	SSD_cases_controls	5969
TSPAN14	8	0.000116457	8.78921e-05	0.000107517	12	CADD_SSD	SSD_cases_controls	5969
TSPAN3	8	5.93271e-05	3.51568e-05	7.62979e-05	12	CADD_SSD	SSD_cases_controls	5969
TSTD1	8	0.000120852	0.00010547	0.000103116	12	CADD_SSD	SSD_cases_controls	5969
TUBGCP3	11	4.7941e-05	1.75784e-05	4.24006e-05	12	CADD_SSD	SSD_cases_controls	5969
UCHL5	6	0.000120119	0.00010547	8.12547e-05	12	CADD_SSD	SSD_cases_controls	5969
USF2	9	8.20334e-05	3.51568e-05	0.000105104	12	CADD_SSD	SSD_cases_controls	5969
YJU2	11	4.79414e-05	3.51568e-05	3.15346e-05	12	CADD_SSD	SSD_cases_controls	5969
YOD1	10	7.55873e-05	2.63685e-05	7.73137e-05	12	CADD_SSD	SSD_cases_controls	5969
ZNF385D	6	0.00011133	5.27352e-05	0.000136464	12	CADD_SSD	SSD_cases_controls	5969
ZNRD2	8	0.000116457	5.27352e-05	0.000175013	12	CADD_SSD	SSD_cases_controls	5969
ABHD6	9	0.000115236	0.000123049	8.57167e-05	12	CADD_SSD	SSD_cases	3116
ADAM22	12	7.03136e-05	3.51568e-05	7.45789e-05	12	CADD_SSD	SSD_cases	3116
ADPGK	9	0.000136721	7.03136e-05	0.000207577	12	CADD_SSD	SSD_cases	3116
ALKBH1	5	0.000151174	0.000158206	0.000119611	12	CADD_SSD	SSD_cases	3116
ANKLE2	7	0.000248619	0.000175784	0.000227265	12	CADD_SSD	SSD_cases	3116
AP1G1	9	0.000125002	7.03136e-05	0.000155359	12	CADD_SSD	SSD_cases	3116
API5	3	0.000673838	3.51568e-05	0.00112149	12	CADD_SSD	SSD_cases	3116
ARIH2	9	0.000152346	5.27352e-05	0.00025715	12	CADD_SSD	SSD_cases	3116
ARMT1	5	0.000376178	0.00010547	0.000599937	12	CADD_SSD	SSD_cases	3116
ASPH	11	8.94903e-05	5.27352e-05	0.000103236	12	CADD_SSD	SSD_cases	3116
ATP5PB	8	0.00011426	3.51568e-05	0.00019821	12	CADD_SSD	SSD_cases	3116
ATP6V1A	6	0.000263676	0.000184573	0.000292034	12	CADD_SSD	SSD_cases	3116
BCKDHB	10	8.78944e-05	4.3946e-05	0.000112407	12	CADD_SSD	SSD_cases	3116
C11orf68	9	0.000142581	5.27371e-05	0.00015635	12	CADD_SSD	SSD_cases	3116
CARHSP1	5	0.000277739	0.000228519	0.00024051	12	CADD_SSD	SSD_cases	3116
CCDC134	6	0.000292973	0.000114259	0.000504309	12	CADD_SSD	SSD_cases	3116
CCT4	7	0.000328967	0.000246098	0.000331624	12	CADD_SSD	SSD_cases	3116
CDK1	2	0.000544931	0.000544931	0.000646351	12	CADD_SSD	SSD_cases	3116
CDS2	8	0.000151614	6.15244e-05	0.000200631	12	CADD_SSD	SSD_cases	3116
CDYL	6	0.000260747	0.000175786	0.000230113	12	CADD_SSD	SSD_cases	3116
CHMP3	4	0.000272466	0.000202152	0.000200167	12	CADD_SSD	SSD_cases	3116
CHMP5	8	0.000156009	5.27352e-05	0.000209141	12	CADD_SSD	SSD_cases	3116
CHRNA4	11	4.95391e-05	3.51568e-05	5.4927e-05	12	CADD_SSD	SSD_cases	3116
CHST12	9	8.2033e-05	5.27352e-05	7.3536e-05	12	CADD_SSD	SSD_cases	3116
COL26A1	6	0.000222661	8.78918e-05	0.000357437	12	CADD_SSD	SSD_cases	3116
COPG2	9	0.000113283	0.000123049	8.2969e-05	12	CADD_SSD	SSD_cases	3116
COX17	9	0.000177737	0.000210941	0.000137417	12	CADD_SSD	SSD_cases	3116
CRY2	12	6.00594e-05	5.27352e-05	3.85547e-05	12	CADD_SSD	SSD_cases	3116
CWF19L1	10	8.96498e-05	6.15244e-05	8.54959e-05	12	CADD_SSD	SSD_cases	3116
CYTH3	6	0.000284184	0.000175784	0.000274227	12	CADD_SSD	SSD_cases	3116
DERL1	6	0.000275396	0.00014942	0.000353612	12	CADD_SSD	SSD_cases	3116
DHRS4	7	0.000148161	0.000158206	0.000100907	12	CADD_SSD	SSD_cases	3116
DKC1	4	0.000215335	0.000149416	0.00025245	12	CADD_SSD	SSD_cases	3116
DMTN	9	6.64079e-05	5.27352e-05	4.79626e-05	12	CADD_SSD	SSD_cases	3116
DNAJB4	8	0.000123049	7.91028e-05	0.000139682	12	CADD_SSD	SSD_cases	3116
DNAJC2	7	0.000160717	7.03136e-05	0.000220123	12	CADD_SSD	SSD_cases	3116
DRAP1	9	0.000142581	5.27371e-05	0.00015635	12	CADD_SSD	SSD_cases	3116
ECHDC3	9	0.000132815	5.27352e-05	0.000182492	12	CADD_SSD	SSD_cases	3116
EIF3D	11	3.83815e-05	3.51568e-05	1.72823e-05	12	CADD_SSD	SSD_cases	3116
EMB	7	0.000205918	0.000123049	0.000174524	12	CADD_SSD	SSD_cases	3116
EPHA4	11	7.67057e-05	5.27352e-05	7.08707e-05	12	CADD_SSD	SSD_cases	3116
ERO1A	2	0.000870189	0.000870189	0.00120577	12	CADD_SSD	SSD_cases	3116
EVL	6	0.000407253	0.000114259	0.000622076	12	CADD_SSD	SSD_cases	3116
FABP5	3	0.000380865	0.000193362	0.000485028	12	CADD_SSD	SSD_cases	3116
FAM241B	3	0.00076173	0.000351568	0.000851116	12	CADD_SSD	SSD_cases	3116
FKBP8	9	9.57061e-05	5.27352e-05	9.59254e-05	12	CADD_SSD	SSD_cases	3116
GNA12	6	0.000128908	0.000123049	9.27944e-05	12	CADD_SSD	SSD_cases	3116
GNAO1	6	0.000175784	7.03136e-05	0.000191597	12	CADD_SSD	SSD_cases	3116
GNAZ	9	9.76581e-05	3.51568e-05	0.000152261	12	CADD_SSD	SSD_cases	3116
GNG3	5	0.000312897	0.000140627	0.000410824	12	CADD_SSD	SSD_cases	3116
GORASP2	8	0.000171389	0.000175784	7.90329e-05	12	CADD_SSD	SSD_cases	3116
GOT2	4	0.000474616	0.000404303	0.000520272	12	CADD_SSD	SSD_cases	3116
GPCPD1	6	0.000196292	4.3946e-05	0.000362374	12	CADD_SSD	SSD_cases	3116
GRB10	7	0.000233541	7.03136e-05	0.00047241	12	CADD_SSD	SSD_cases	3116
GREM2	3	0.000726575	3.51568e-05	0.00121283	12	CADD_SSD	SSD_cases	3116
GRIA1	12	6.15243e-05	1.75784e-05	7.73521e-05	12	CADD_SSD	SSD_cases	3116
GTPBP8	7	0.000115515	8.7892e-05	9.06934e-05	12	CADD_SSD	SSD_cases	3116
HMGCL	10	7.20715e-05	3.51568e-05	9.46443e-05	12	CADD_SSD	SSD_cases	3116
HSD17B10	7	0.000168251	5.27352e-05	0.000186546	12	CADD_SSD	SSD_cases	3116
HTD2	4	0.000470223	0.000193362	0.00068824	12	CADD_SSD	SSD_cases	3116
IFT20	5	0.000355087	0.000210948	0.000450296	12	CADD_SSD	SSD_cases	3116
IGBP1	2	0.000914076	0.000914076	0.00054691	12	CADD_SSD	SSD_cases	3116
ING1	5	0.000358608	7.03136e-05	0.000528337	12	CADD_SSD	SSD_cases	3116
KAT7	6	0.000213871	4.3946e-05	0.000388545	12	CADD_SSD	SSD_cases	3116
KBTBD2	11	0.000121451	8.7892e-05	0.000105604	12	CADD_SSD	SSD_cases	3116
L2HGDH	8	0.00011426	3.51568e-05	0.000147671	12	CADD_SSD	SSD_cases	3116
LACTB	9	8.98452e-05	8.7892e-05	8.02876e-05	12	CADD_SSD	SSD_cases	3116
LIMS1	1	0.00288286	0.00288286		12	CADD_SSD	SSD_cases	3116
ME1	6	0.000287114	9.66826e-05	0.000454688	12	CADD_SSD	SSD_cases	3116
MED18	5	0.000210941	0.000228519	0.000111176	12	CADD_SSD	SSD_cases	3116
MED8	6	0.000251957	9.66814e-05	0.000327669	12	CADD_SSD	SSD_cases	3116
MFAP3	9	9.96108e-05	7.03136e-05	9.5475e-05	12	CADD_SSD	SSD_cases	3116
MMAB	9	0.000136721	8.7892e-05	0.0001491	12	CADD_SSD	SSD_cases	3116
MROH1	8	8.13007e-05	6.1525e-05	7.21344e-05	12	CADD_SSD	SSD_cases	3116
MRPL32	4	0.000839368	0.000140627	0.00148406	12	CADD_SSD	SSD_cases	3116
NAA40	6	0.000275403	0.000131838	0.000412965	12	CADD_SSD	SSD_cases	3116
NCK1	10	0.000101955	6.15244e-05	0.000115061	12	CADD_SSD	SSD_cases	3116
NDUFA13	9	0.000220707	0.000140627	0.000212421	12	CADD_SSD	SSD_cases	3116
NDUFA3	8	0.000208744	7.91026e-05	0.000368301	12	CADD_SSD	SSD_cases	3116
NDUFA6	7	0.000107982	5.27352e-05	0.000111835	12	CADD_SSD	SSD_cases	3116
NEIL2	10	0.000188089	7.91026e-05	0.000249706	12	CADD_SSD	SSD_cases	3116
NELFA	12	9.52172e-05	5.27371e-05	7.69734e-05	12	CADD_SSD	SSD_cases	3116
NINJ1	6	0.000213871	0.000140627	0.000249691	12	CADD_SSD	SSD_cases	3116
NOL4L	6	0.000117189	9.66813e-05	9.41169e-05	12	CADD_SSD	SSD_cases	3116
NSG1	8	0.000151614	0.000131838	0.000118456	12	CADD_SSD	SSD_cases	3116
NSMCE1	8	0.000158207	7.9104e-05	0.000159457	12	CADD_SSD	SSD_cases	3116
NSUN4	6	0.000304693	7.91026e-05	0.000566524	12	CADD_SSD	SSD_cases	3116
OAT	9	0.000128908	7.03136e-05	0.000126149	12	CADD_SSD	SSD_cases	3116
OIP5	3	0.000404305	3.51568e-05	0.000639383	12	CADD_SSD	SSD_cases	3116
ORC5	3	0.000544931	7.03185e-05	0.000822057	12	CADD_SSD	SSD_cases	3116
ORMDL3	5	0.00028477	0.000210941	0.000275538	12	CADD_SSD	SSD_cases	3116
PBLD	7	0.000188342	0.000158222	0.000168212	12	CADD_SSD	SSD_cases	3116
PCBD1	7	0.000218474	0.000140627	0.000230953	12	CADD_SSD	SSD_cases	3116
PEG10	9	9.17982e-05	5.27352e-05	8.18753e-05	12	CADD_SSD	SSD_cases	3116
PIK3C3	7	0.000128072	7.03136e-05	0.000150092	12	CADD_SSD	SSD_cases	3116
PLRG1	6	0.000351569	0.000254887	0.000371733	12	CADD_SSD	SSD_cases	3116
PLS3	1	0.00237308	0.00237308		12	CADD_SSD	SSD_cases	3116
POLR3D	10	0.000154691	0.000158206	0.000101082	12	CADD_SSD	SSD_cases	3116
PPCS	6	0.000336919	0.00010547	0.000415448	12	CADD_SSD	SSD_cases	3116
PPIB	7	0.000118026	8.7892e-05	0.000110112	12	CADD_SSD	SSD_cases	3116
PRCC	9	0.000169927	5.27352e-05	0.000215476	12	CADD_SSD	SSD_cases	3116
PRPF19	9	0.000121096	3.51568e-05	0.000228256	12	CADD_SSD	SSD_cases	3116
PSMB3	5	0.000189847	0.00010547	0.000227978	12	CADD_SSD	SSD_cases	3116
PUF60	1	0.00140627	0.00140627		12	CADD_SSD	SSD_cases	3116
RAB11B	5	0.000284772	0.000105474	0.00048163	12	CADD_SSD	SSD_cases	3116
RAB18	5	0.000242582	0.000175784	0.0002515	12	CADD_SSD	SSD_cases	3116
RAB21	2	0.000773461	0.000773461	0.000770631	12	CADD_SSD	SSD_cases	3116
RAB28	6	0.000169924	0.000114259	0.000178459	12	CADD_SSD	SSD_cases	3116
RAB3B	6	0.000175784	0.000166995	8.09371e-05	12	CADD_SSD	SSD_cases	3116
RALA	2	0.000914079	0.000914079	0.00126784	12	CADD_SSD	SSD_cases	3116
RALYL	4	0.000430671	0.000342779	0.000483434	12	CADD_SSD	SSD_cases	3116
RAMAC	1	0.00159963	0.00159963		12	CADD_SSD	SSD_cases	3116
RASSF3	7	0.000143138	3.51568e-05	0.000200278	12	CADD_SSD	SSD_cases	3116
RBBP9	5	0.000305864	0.000175784	0.00031558	12	CADD_SSD	SSD_cases	3116
RBIS	8	0.000199954	6.15244e-05	0.000283589	12	CADD_SSD	SSD_cases	3116
RBM34	7	0.000210942	7.03185e-05	0.00034759	12	CADD_SSD	SSD_cases	3116
RDH13	7	0.000145651	0.00010547	0.000141617	12	CADD_SSD	SSD_cases	3116
RDH14	7	0.000183318	7.03136e-05	0.000232065	12	CADD_SSD	SSD_cases	3116
REM2	8	0.00022852	0.000105471	0.000301113	12	CADD_SSD	SSD_cases	3116
RPP14	4	0.000470223	0.000193362	0.00068824	12	CADD_SSD	SSD_cases	3116
RPS27L	9	8.98452e-05	8.7892e-05	8.02876e-05	12	CADD_SSD	SSD_cases	3116
RUFY3	7	0.000135605	8.7892e-05	0.000146269	12	CADD_SSD	SSD_cases	3116
RXRG	8	8.13001e-05	3.51568e-05	9.20321e-05	12	CADD_SSD	SSD_cases	3116
SEC23A	10	9.14078e-05	4.3946e-05	0.000102432	12	CADD_SSD	SSD_cases	3116
SENP7	10	0.000117775	7.03136e-05	0.00014137	12	CADD_SSD	SSD_cases	3116
SH3BP5L	8	8.78919e-05	1.75784e-05	0.00010836	12	CADD_SSD	SSD_cases	3116
SLC25A20	7	0.000175784	0.000210941	0.000131936	12	CADD_SSD	SSD_cases	3116
SLC25A29	3	0.000609423	7.03136e-05	0.000949029	12	CADD_SSD	SSD_cases	3116
SLC30A1	7	0.00016825	7.03136e-05	0.000307305	12	CADD_SSD	SSD_cases	3116
SLIRP	8	0.00010547	1.75784e-05	0.000160835	12	CADD_SSD	SSD_cases	3116
SNRPF	10	0.000100197	4.39466e-05	0.000129453	12	CADD_SSD	SSD_cases	3116
SNW1	8	0.00010547	1.75784e-05	0.000160835	12	CADD_SSD	SSD_cases	3116
SOAT1	6	0.000295903	0.00021973	0.000322105	12	CADD_SSD	SSD_cases	3116
SRP19	8	0.000153811	0.000114259	0.000122419	12	CADD_SSD	SSD_cases	3116
STAT5B	9	0.000119142	8.7892e-05	0.000137229	12	CADD_SSD	SSD_cases	3116
STOM	4	0.000281254	1.75784e-05	0.000527351	12	CADD_SSD	SSD_cases	3116
STT3A	8	0.000127443	6.15244e-05	0.000173191	12	CADD_SSD	SSD_cases	3116
SVOP	10	8.43763e-05	7.03136e-05	7.11872e-05	12	CADD_SSD	SSD_cases	3116
SYNGR1	7	9.04032e-05	7.03136e-05	6.45302e-05	12	CADD_SSD	SSD_cases	3116
TBC1D19	11	6.23236e-05	5.27352e-05	3.79982e-05	12	CADD_SSD	SSD_cases	3116
TBRG4	10	9.1408e-05	7.9104e-05	6.51427e-05	12	CADD_SSD	SSD_cases	3116
TFRC	9	9.17983e-05	3.51568e-05	0.000152684	12	CADD_SSD	SSD_cases	3116
THUMPD1	9	0.000193364	0.000158206	0.000167687	12	CADD_SSD	SSD_cases	3116
TIMM17A	6	0.000143557	4.3946e-05	0.000249692	12	CADD_SSD	SSD_cases	3116
TMED1	12	0.000109865	7.03136e-05	0.000101984	12	CADD_SSD	SSD_cases	3116
TRAF2	11	9.90804e-05	8.7892e-05	9.7332e-05	12	CADD_SSD	SSD_cases	3116
TRHDE	8	0.00014063	0.00011426	0.000118855	12	CADD_SSD	SSD_cases	3116
TRIM9	11	7.19168e-05	3.51568e-05	9.14946e-05	12	CADD_SSD	SSD_cases	3116
TRMT2A	10	0.000156453	8.7892e-05	0.000152455	12	CADD_SSD	SSD_cases	3116
UBXN7	3	0.000791028	0.000562509	0.000858106	12	CADD_SSD	SSD_cases	3116
UQCC1	6	0.000407233	0.000272466	0.000555478	12	CADD_SSD	SSD_cases	3116
UTP23	4	0.000338384	0.000158206	0.000435664	12	CADD_SSD	SSD_cases	3116
UVSSA	8	0.000158206	6.15266e-05	0.000209892	12	CADD_SSD	SSD_cases	3116
VIM	10	0.000175784	0.00010547	0.000223276	12	CADD_SSD	SSD_cases	3116
VTA1	7	0.000213452	8.7892e-05	0.000358306	12	CADD_SSD	SSD_cases	3116
WAC	10	8.7892e-05	4.3946e-05	0.000106765	12	CADD_SSD	SSD_cases	3116
ZBED4	9	7.6173e-05	8.7892e-05	6.02556e-05	12	CADD_SSD	SSD_cases	3116
ZBTB2	9	0.000166021	8.78951e-05	0.000177996	12	CADD_SSD	SSD_cases	3116
ZFAND6	2	0.000799818	0.000799818	0.000609062	12	CADD_SSD	SSD_cases	3116
ZRANB2	10	7.03143e-05	4.3946e-05	5.74117e-05	12	CADD_SSD	SSD_cases	3116
ABCD1	5	0.00025665	0.000158206	0.000275325	12	CADD_SSD	SSD_controls	2853
ABHD10	3	0.000814465	3.51568e-05	0.00136505	12	CADD_SSD	SSD_controls	2853
ABT1	12	8.64271e-05	6.15244e-05	7.66072e-05	12	CADD_SSD	SSD_controls	2853
ADSS1	9	0.000146492	0.000123057	0.000112565	12	CADD_SSD	SSD_controls	2853
AEN	10	0.000214463	0.00021973	0.000178271	12	CADD_SSD	SSD_controls	2853
AK4	8	9.66811e-05	7.91028e-05	7.51683e-05	12	CADD_SSD	SSD_controls	2853
ANKLE2	6	0.000231449	0.000140627	0.000248451	12	CADD_SSD	SSD_controls	2853
ARL6IP5	8	0.000142824	4.3946e-05	0.000194486	12	CADD_SSD	SSD_controls	2853
ARMC8	8	0.000136233	7.03136e-05	0.000184064	12	CADD_SSD	SSD_controls	2853
BRAP	9	6.64072e-05	3.51568e-05	5.88139e-05	12	CADD_SSD	SSD_controls	2853
C18orf21	4	0.000272465	0.000333989	0.000182398	12	CADD_SSD	SSD_controls	2853
C1orf122	7	0.000198385	3.51568e-05	0.000418047	12	CADD_SSD	SSD_controls	2853
CAT	8	0.000184573	4.3946e-05	0.000355562	12	CADD_SSD	SSD_controls	2853
CCDC12	10	8.08615e-05	5.27352e-05	6.9431e-05	12	CADD_SSD	SSD_controls	2853
CCNL2	9	9.76586e-05	7.03136e-05	8.43546e-05	12	CADD_SSD	SSD_controls	2853
CENPQ	6	0.000193367	8.78918e-05	0.000278172	12	CADD_SSD	SSD_controls	2853
CHST12	11	8.6294e-05	7.03136e-05	6.40851e-05	12	CADD_SSD	SSD_controls	2853
CHTOP	7	0.000218474	0.00010547	0.000257121	12	CADD_SSD	SSD_controls	2853
CMC2	8	0.000208743	0.000246098	0.000128296	12	CADD_SSD	SSD_controls	2853
COQ8A	10	9.31658e-05	7.03148e-05	7.46017e-05	12	CADD_SSD	SSD_controls	2853
COX6C	10	0.000172268	0.000131838	0.000153424	12	CADD_SSD	SSD_controls	2853
CRTC1	8	0.000164797	7.91028e-05	0.000224709	12	CADD_SSD	SSD_controls	2853
CRYL1	8	0.00021973	0.00021973	0.00019597	12	CADD_SSD	SSD_controls	2853
CYLD	10	6.67979e-05	3.51568e-05	7.63081e-05	12	CADD_SSD	SSD_controls	2853
DAZAP1	4	0.000364753	3.51568e-05	0.000671116	12	CADD_SSD	SSD_controls	2853
DDX1	11	8.94901e-05	5.27352e-05	9.0475e-05	12	CADD_SSD	SSD_controls	2853
DIPK2A	10	5.09774e-05	3.51568e-05	7.52434e-05	12	CADD_SSD	SSD_controls	2853
DMAC2L	6	0.000120119	0.00010547	9.78196e-05	12	CADD_SSD	SSD_controls	2853
DNTTIP2	6	0.000278325	0.000158206	0.000308583	12	CADD_SSD	SSD_controls	2853
DPF2	11	0.000121451	7.03136e-05	0.000141384	12	CADD_SSD	SSD_controls	2853
DUSP3	3	0.000521493	0.000755871	0.000421271	12	CADD_SSD	SSD_controls	2853
EIF3H	10	0.000110744	4.3946e-05	0.000185302	12	CADD_SSD	SSD_controls	2853
EIF4A2	7	0.000148161	0.000158206	7.71964e-05	12	CADD_SSD	SSD_controls	2853
EIF5A	8	0.0001626	0.000131838	0.000162405	12	CADD_SSD	SSD_controls	2853
ERCC6L	5	0.000344536	0.000158206	0.000423453	12	CADD_SSD	SSD_controls	2853
FADS1	11	0.000131039	8.7892e-05	0.000142886	12	CADD_SSD	SSD_controls	2853
FAHD1	7	0.000248609	0.000158206	0.000231526	12	CADD_SSD	SSD_controls	2853
FAM98B	10	0.000233793	0.000175784	0.000183252	12	CADD_SSD	SSD_controls	2853
FANCB	7	0.000233542	0.000281254	0.00015746	12	CADD_SSD	SSD_controls	2853
FBXL7	8	0.000197757	0.000149416	0.000204297	12	CADD_SSD	SSD_controls	2853
FOXB1	6	0.000128912	3.51568e-05	0.000194061	12	CADD_SSD	SSD_controls	2853
GABRB3	10	7.55872e-05	3.51568e-05	7.77565e-05	12	CADD_SSD	SSD_controls	2853
GAS2L3	8	0.000340582	0.00013184	0.000350302	12	CADD_SSD	SSD_controls	2853
GDAP1	8	0.000156008	8.7892e-05	0.00019494	12	CADD_SSD	SSD_controls	2853
GGCT	4	0.000329596	3.51568e-05	0.000600825	12	CADD_SSD	SSD_controls	2853
GMPR2	8	0.000210941	0.00021973	0.000122149	12	CADD_SSD	SSD_controls	2853
GOT1	6	0.000196292	0.00011426	0.000228767	12	CADD_SSD	SSD_controls	2853
GRIA2	6	0.000120119	3.51568e-05	0.000186502	12	CADD_SSD	SSD_controls	2853
GSTA4	3	0.000292973	8.7892e-05	0.000417587	12	CADD_SSD	SSD_controls	2853
HAX1	6	0.000281254	0.000254887	0.000253031	12	CADD_SSD	SSD_controls	2853
HSDL1	9	0.000177737	0.00010547	0.000187571	12	CADD_SSD	SSD_controls	2853
KHDRBS1	8	8.13002e-05	6.15244e-05	7.57171e-05	12	CADD_SSD	SSD_controls	2853
KIF5B	6	0.000166995	8.78918e-05	0.000240188	12	CADD_SSD	SSD_controls	2853
LDB1	5	0.000383208	5.27352e-05	0.000739691	12	CADD_SSD	SSD_controls	2853
LSM14A	8	0.000169192	3.51568e-05	0.000216912	12	CADD_SSD	SSD_controls	2853
MAN1A2	8	0.000151614	0.00010547	0.000148843	12	CADD_SSD	SSD_controls	2853
MAP4K4	11	9.74802e-05	7.03136e-05	7.43148e-05	12	CADD_SSD	SSD_controls	2853
MAPKAPK2	7	0.000281254	7.03136e-05	0.000416598	12	CADD_SSD	SSD_controls	2853
MBLAC2	7	0.000286277	0.000246098	0.000244568	12	CADD_SSD	SSD_controls	2853
ME2	9	0.000140627	0.00010547	0.000166995	12	CADD_SSD	SSD_controls	2853
MED8	8	0.000202152	6.15244e-05	0.000292185	12	CADD_SSD	SSD_controls	2853
MFAP3L	6	0.000213871	0.00013184	0.000277364	12	CADD_SSD	SSD_controls	2853
MIER3	9	0.000144536	0.000123057	0.00014221	12	CADD_SSD	SSD_controls	2853
MINPP1	4	0.000593271	0.000131838	0.000990479	12	CADD_SSD	SSD_controls	2853
MLLT3	8	0.000147219	0.00010547	0.000154089	12	CADD_SSD	SSD_controls	2853
MPHOSPH8	6	0.000249027	9.6681e-05	0.000312365	12	CADD_SSD	SSD_controls	2853
MRPL58	4	0.000360356	7.03134e-05	0.000616413	12	CADD_SSD	SSD_controls	2853
MSI2	4	0.000448248	2.63676e-05	0.000849661	12	CADD_SSD	SSD_controls	2853
MSMO1	5	0.000502743	0.000210941	0.000781854	12	CADD_SSD	SSD_controls	2853
MTF2	8	0.000171391	9.66813e-05	0.000157438	12	CADD_SSD	SSD_controls	2853
MYDGF	4	0.000355965	7.0316e-05	0.00059566	12	CADD_SSD	SSD_controls	2853
NAP1L4	8	0.000166995	9.6681e-05	0.0002364	12	CADD_SSD	SSD_controls	2853
NDUFB10	9	5.85948e-05	5.27352e-05	3.28861e-05	12	CADD_SSD	SSD_controls	2853
NES	9	7.42203e-05	3.51568e-05	0.000101277	12	CADD_SSD	SSD_controls	2853
NOL4	6	0.000322271	0.000254887	0.000357783	12	CADD_SSD	SSD_controls	2853
NR2C2AP	9	0.000167972	5.27352e-05	0.000291254	12	CADD_SSD	SSD_controls	2853
NR6A1	7	0.000140627	7.03136e-05	0.000111176	12	CADD_SSD	SSD_controls	2853
NSUN3	10	0.000188089	7.03136e-05	0.000352645	12	CADD_SSD	SSD_controls	2853
NTM	8	0.000156008	5.27352e-05	0.000234231	12	CADD_SSD	SSD_controls	2853
OIP5	5	0.000267192	5.27352e-05	0.000490688	12	CADD_SSD	SSD_controls	2853
ORC5	6	0.000278324	2.63676e-05	0.000596258	12	CADD_SSD	SSD_controls	2853
OTUB1	6	0.00032813	0.000281254	0.00033439	12	CADD_SSD	SSD_controls	2853
PDE2A	7	0.000155694	8.7892e-05	0.000155721	12	CADD_SSD	SSD_controls	2853
PDK3	2	0.000536158	0.000536158	0.000708523	12	CADD_SSD	SSD_controls	2853
PHF21B	6	0.000266606	7.03134e-05	0.00043393	12	CADD_SSD	SSD_controls	2853
PHIP	12	6.88487e-05	5.27352e-05	7.47511e-05	12	CADD_SSD	SSD_controls	2853
PLEKHJ1	6	0.000249035	0.000114265	0.000343653	12	CADD_SSD	SSD_controls	2853
PLEKHM2	11	7.99034e-05	8.7892e-05	4.93233e-05	12	CADD_SSD	SSD_controls	2853
PLEKHO1	9	0.000136721	0.00010547	0.000116859	12	CADD_SSD	SSD_controls	2853
PODXL	4	0.000492194	6.15242e-05	0.0008916	12	CADD_SSD	SSD_controls	2853
POLR2I	8	0.000184574	0.000166997	0.000175532	12	CADD_SSD	SSD_controls	2853
PPIF	5	0.000193363	0.000140627	0.000205374	12	CADD_SSD	SSD_controls	2853
PPP2R5D	9	9.57046e-05	5.27352e-05	8.7058e-05	12	CADD_SSD	SSD_controls	2853
PRXL2B	8	0.00011646	7.91059e-05	8.50566e-05	12	CADD_SSD	SSD_controls	2853
PSMB4	11	7.03136e-05	5.27352e-05	4.78184e-05	12	CADD_SSD	SSD_controls	2853
RAB18	4	0.000254887	0.000193362	0.000291858	12	CADD_SSD	SSD_controls	2853
RAB29	4	0.000377936	0.000395514	0.000317872	12	CADD_SSD	SSD_controls	2853
RAB5IF	4	0.000285649	0.000202152	0.000313919	12	CADD_SSD	SSD_controls	2853
RABGGTB	8	0.000103273	8.7892e-05	3.3137e-05	12	CADD_SSD	SSD_controls	2853
RALA	1	0.00181058	0.00181058		12	CADD_SSD	SSD_controls	2853
RAPH1	10	9.49232e-05	5.27352e-05	9.19767e-05	12	CADD_SSD	SSD_controls	2853
RFC4	7	0.000138116	0.000158206	6.91531e-05	12	CADD_SSD	SSD_controls	2853
RIMKLB	6	0.000272466	6.15244e-05	0.000399112	12	CADD_SSD	SSD_controls	2853
RIMS3	7	0.000344035	8.7892e-05	0.000457136	12	CADD_SSD	SSD_controls	2853
RNPC3	7	0.000273721	0.000140627	0.000352423	12	CADD_SSD	SSD_controls	2853
RPL10A	8	0.000112062	4.3946e-05	0.000191398	12	CADD_SSD	SSD_controls	2853
RPS28	6	0.000117191	4.3946e-05	0.000131859	12	CADD_SSD	SSD_controls	2853
RPS6KB1	9	0.000126955	3.51568e-05	0.000217393	12	CADD_SSD	SSD_controls	2853
RRP1	5	0.000551963	0.000246098	0.000713129	12	CADD_SSD	SSD_controls	2853
RUVBL2	6	0.000193362	7.03136e-05	0.000312876	12	CADD_SSD	SSD_controls	2853
SCARB1	10	9.14078e-05	9.6681e-05	4.74581e-05	12	CADD_SSD	SSD_controls	2853
SDHC	4	0.000610848	0.000413093	0.000686888	12	CADD_SSD	SSD_controls	2853
SEPSECS	5	0.000239066	0.000246098	0.000195191	12	CADD_SSD	SSD_controls	2853
SERPINB6	9	0.000126955	0.000123049	0.000143018	12	CADD_SSD	SSD_controls	2853
SLC16A1	7	0.000155694	3.51568e-05	0.000319558	12	CADD_SSD	SSD_controls	2853
SLC16A2	6	0.0001084	7.91026e-05	8.71271e-05	12	CADD_SSD	SSD_controls	2853
SLC25A19	11	9.74806e-05	5.27352e-05	9.47813e-05	12	CADD_SSD	SSD_controls	2853
SLC25A51	4	0.00065919	0.000474616	0.000768976	12	CADD_SSD	SSD_controls	2853
SNF8	5	0.000341022	0.000175784	0.000391018	12	CADD_SSD	SSD_controls	2853
SNX2	5	0.000365657	0.000457038	0.000310884	12	CADD_SSD	SSD_controls	2853
SPINDOC	6	0.000193362	4.3946e-05	0.000371233	12	CADD_SSD	SSD_controls	2853
SPIRE2	8	0.000131838	3.51574e-05	0.000241206	12	CADD_SSD	SSD_controls	2853
SRSF5	7	0.000150672	0.000123049	0.000147021	12	CADD_SSD	SSD_controls	2853
SVOP	11	7.51077e-05	5.27352e-05	6.43912e-05	12	CADD_SSD	SSD_controls	2853
SYN2	7	0.000218474	8.7892e-05	0.000299325	12	CADD_SSD	SSD_controls	2853
SYNCRIP	9	0.000150393	3.51568e-05	0.000242478	12	CADD_SSD	SSD_controls	2853
SYT2	7	0.000130582	8.7892e-05	0.000120022	12	CADD_SSD	SSD_controls	2853
SYT4	8	0.000149416	0.000158206	9.34895e-05	12	CADD_SSD	SSD_controls	2853
TACO1	7	0.000120538	7.03136e-05	0.000124888	12	CADD_SSD	SSD_controls	2853
TAF9B	4	0.000338391	0.000131853	0.000480192	12	CADD_SSD	SSD_controls	2853
TCF3	9	0.000101565	0.00010547	6.96383e-05	12	CADD_SSD	SSD_controls	2853
THG1L	6	0.000175784	7.91028e-05	0.00021615	12	CADD_SSD	SSD_controls	2853
TOM1L1	5	0.000214456	7.03136e-05	0.000271015	12	CADD_SSD	SSD_controls	2853
TP53RK	7	0.000150672	5.27352e-05	0.000217872	12	CADD_SSD	SSD_controls	2853
TPP2	7	0.000135605	5.27352e-05	0.000214263	12	CADD_SSD	SSD_controls	2853
TRAPPC13	7	0.000316411	0.000246098	0.000227616	12	CADD_SSD	SSD_controls	2853
TRIM71	10	0.000100197	5.27352e-05	9.94558e-05	12	CADD_SSD	SSD_controls	2853
U2AF2	6	0.000149416	7.91026e-05	0.00019911	12	CADD_SSD	SSD_controls	2853
UBA5	6	0.000372077	0.000254887	0.000455063	12	CADD_SSD	SSD_controls	2853
UBE2T	3	0.000398445	0.00010547	0.00053818	12	CADD_SSD	SSD_controls	2853
USP14	5	0.000400787	0.000228519	0.000560085	12	CADD_SSD	SSD_controls	2853
UTP18	8	7.91035e-05	6.15244e-05	6.6441e-05	12	CADD_SSD	SSD_controls	2853
VPS36	10	0.000116018	7.91028e-05	0.000147118	12	CADD_SSD	SSD_controls	2853
VPS37C	10	0.000156448	0.000114262	0.000100281	12	CADD_SSD	SSD_controls	2853
WASHC3	1	0.00253129	0.00253129		12	CADD_SSD	SSD_controls	2853
WDR20	9	8.39858e-05	5.27352e-05	0.000104654	12	CADD_SSD	SSD_controls	2853
XPO7	10	9.14078e-05	7.03136e-05	7.49463e-05	12	CADD_SSD	SSD_controls	2853
ZFAND1	6	0.000284184	6.15244e-05	0.000519015	12	CADD_SSD	SSD_controls	2853
ZNF629	11	0.000135833	7.03136e-05	0.000207558	12	CADD_SSD	SSD_controls	2853
ZNF700	9	0.000205081	0.00010547	0.000217433	12	CADD_SSD	SSD_controls	2853
ZZZ3	9	0.000273442	0.00010547	0.000436472	12	CADD_SSD	SSD_controls	2853
ABCA1	6	0.00024318	0.000140627	0.000267172	12	LOF_SSD	SSD_cases	3116
AKAP9	5	0.000555478	3.51568e-05	0.00117332	12	LOF_SSD	SSD_cases	3116
APOBEC3B	2	0.00120138	0.00120138	0.001674	12	LOF_SSD	SSD_cases	3116
ASIC4	3	0.000462899	0.000281254	0.000491673	12	LOF_SSD	SSD_cases	3116
CA12	3	0.00066798	0.000281254	0.000778826	12	LOF_SSD	SSD_cases	3116
CDK18	4	0.000566903	0.000131838	0.000949166	12	LOF_SSD	SSD_cases	3116
CEP250	6	0.000178714	8.78919e-05	0.000241386	12	LOF_SSD	SSD_cases	3116
CEP290	5	0.000168754	5.27352e-05	0.000244397	12	LOF_SSD	SSD_cases	3116
CHIA	3	0.000492194	0.000210941	0.000596888	12	LOF_SSD	SSD_cases	3116
CHPF2	3	0.000375019	0.000386738	0.000351727	12	LOF_SSD	SSD_cases	3116
CLRN1	3	0.000597667	0.000193362	0.000857028	12	LOF_SSD	SSD_cases	3116
CNBD2	2	0.00126564	0.00126564	0.00174017	12	LOF_SSD	SSD_cases	3116
CNTLN	4	0.000386727	0.00013184	0.000563789	12	LOF_SSD	SSD_cases	3116
CSF3R	6	0.000284183	0.000131838	0.000438743	12	LOF_SSD	SSD_cases	3116
DEPDC4	3	0.000357427	0.000193362	0.000412	12	LOF_SSD	SSD_cases	3116
DIAPH3	3	0.000779311	0.000404303	0.000904109	12	LOF_SSD	SSD_cases	3116
DNAH9	10	0.000101955	5.27352e-05	0.000147491	12	LOF_SSD	SSD_cases	3116
DNAI1	1	0.00131838	0.00131838		12	LOF_SSD	SSD_cases	3116
DUOX1	4	0.000672374	0.000175784	0.00102904	12	LOF_SSD	SSD_cases	3116
ECRG4	4	0.000320806	2.63676e-05	0.000594794	12	LOF_SSD	SSD_cases	3116
EGR1	1	0.00184573	0.00184573		12	LOF_SSD	SSD_cases	3116
FAM228B	2	0.00104592	0.00104592	0.000758221	12	LOF_SSD	SSD_cases	3116
FANCA	9	0.000117189	8.7892e-05	9.09162e-05	12	LOF_SSD	SSD_cases	3116
FHAD1	3	0.000492196	1.75784e-05	0.000822061	12	LOF_SSD	SSD_cases	3116
GGTLC2	2	0.000870159	0.000870159	0.00120573	12	LOF_SSD	SSD_cases	3116
GSTA5	3	0.000720716	8.7892e-05	0.00112667	12	LOF_SSD	SSD_cases	3116
HBS1L	1	0.000914109	0.000914109		12	LOF_SSD	SSD_cases	3116
HOXD12	1	0.00205667	0.00205667		12	LOF_SSD	SSD_cases	3116
KRTCAP3	1	0.00145901	0.00145901		12	LOF_SSD	SSD_cases	3116
LIMS1	1	0.00288286	0.00288286		12	LOF_SSD	SSD_cases	3116
LY75	1	0.00230277	0.00230277		12	LOF_SSD	SSD_cases	3116
MAN2C1	9	0.000128908	0.000123049	8.92007e-05	12	LOF_SSD	SSD_cases	3116
MAP1S	2	0.000342779	0.000342779	0.000435043	12	LOF_SSD	SSD_cases	3116
MAPK8IP1	1	0.00110744	0.00110744		12	LOF_SSD	SSD_cases	3116
MUC22	1	0.00265434	0.00265434		12	LOF_SSD	SSD_cases	3116
NINL	5	0.000232036	7.03136e-05	0.000411387	12	LOF_SSD	SSD_cases	3116
OTOP3	2	0.00087013	0.00087013	0.00108139	12	LOF_SSD	SSD_cases	3116
P2RX2	5	0.000302351	0.000193362	0.000258764	12	LOF_SSD	SSD_cases	3116
PCDHA10	2	0.000735161	0.000735161	0.00101463	12	LOF_SSD	SSD_cases	3116
PCDHGA12	2	0.000958024	0.000958024	0.000385325	12	LOF_SSD	SSD_cases	3116
PILRA	1	0.00159963	0.00159963		12	LOF_SSD	SSD_cases	3116
PRSS36	2	0.000580086	0.000580086	0.000696067	12	LOF_SSD	SSD_cases	3116
RAD51AP2	8	0.000160403	9.6681e-05	0.000156505	12	LOF_SSD	SSD_cases	3116
RAD9B	3	0.000257817	0.000210941	0.000249423	12	LOF_SSD	SSD_cases	3116
SEC23IP	1	0.00140627	0.00140627		12	LOF_SSD	SSD_cases	3116
SMPD3	4	0.000377936	0.0003252	0.000405067	12	LOF_SSD	SSD_cases	3116
SMYD4	7	0.000123051	8.7892e-05	0.000135783	12	LOF_SSD	SSD_cases	3116
STK31	1	0.00223246	0.00223246		12	LOF_SSD	SSD_cases	3116
STX10	3	0.000509772	1.75784e-05	0.000852505	12	LOF_SSD	SSD_cases	3116
TRIM59	5	0.00038321	0.000158206	0.000472889	12	LOF_SSD	SSD_cases	3116
TSPEAR	3	0.000714854	0.000281254	0.000971963	12	LOF_SSD	SSD_cases	3116
TSTD2	3	0.000632821	0.000193362	0.000854135	12	LOF_SSD	SSD_cases	3116
USP19	1	0.00175784	0.00175784		12	LOF_SSD	SSD_cases	3116
YME1L1	2	0.000588874	0.000588874	0.000807934	12	LOF_SSD	SSD_cases	3116
ACTR6	8	7.69055e-05	3.51568e-05	7.96935e-05	13	CADD_SSD	SSD_cases_controls	5969
ACVR1B	13	3.24524e-05	3.51568e-05	1.73516e-05	13	CADD_SSD	SSD_cases_controls	5969
AK5	8	7.47083e-05	3.51568e-05	7.67665e-05	13	CADD_SSD	SSD_cases_controls	5969
ASB1	8	6.81171e-05	4.3946e-05	6.12117e-05	13	CADD_SSD	SSD_cases_controls	5969
BZW1	9	0.000117189	5.27352e-05	0.000191959	13	CADD_SSD	SSD_cases_controls	5969
C1QL1	5	0.000228519	0.000246098	0.000221655	13	CADD_SSD	SSD_cases_controls	5969
CAB39L	6	0.000117189	0.000123049	9.00912e-05	13	CADD_SSD	SSD_cases_controls	5969
CAMK2D	9	7.22667e-05	3.51568e-05	6.66151e-05	13	CADD_SSD	SSD_cases_controls	5969
CAMK4	7	0.000125568	5.27352e-05	0.000156057	13	CADD_SSD	SSD_cases_controls	5969
CASP3	5	0.00026016	5.27352e-05	0.000474357	13	CADD_SSD	SSD_cases_controls	5969
CCNT2	10	7.20717e-05	5.27352e-05	9.53673e-05	13	CADD_SSD	SSD_cases_controls	5969
CSNK1E	9	4.88294e-05	3.51568e-05	4.10176e-05	13	CADD_SSD	SSD_cases_controls	5969
CSTF3	12	2.92974e-05	2.63679e-05	1.36847e-05	13	CADD_SSD	SSD_cases_controls	5969
CTBP1	10	9.31656e-05	7.91026e-05	8.12122e-05	13	CADD_SSD	SSD_cases_controls	5969
CYB5B	4	0.000342778	9.66814e-05	0.000548508	13	CADD_SSD	SSD_cases_controls	5969
CYP4X1	10	8.08606e-05	6.15244e-05	6.99218e-05	13	CADD_SSD	SSD_cases_controls	5969
DIRAS2	3	0.000287114	7.03136e-05	0.000422004	13	CADD_SSD	SSD_cases_controls	5969
DNAJB11	8	0.000101076	7.03136e-05	7.56076e-05	13	CADD_SSD	SSD_cases_controls	5969
DNAJB2	11	0.000107068	5.27352e-05	9.86443e-05	13	CADD_SSD	SSD_cases_controls	5969
DPH5	9	4.29694e-05	3.51568e-05	2.34379e-05	13	CADD_SSD	SSD_cases_controls	5969
EBF2	9	6.83604e-05	1.75784e-05	8.31238e-05	13	CADD_SSD	SSD_cases_controls	5969
EIF2S2	3	0.000199226	0.000158217	0.000187959	13	CADD_SSD	SSD_cases_controls	5969
EIF5	8	7.25109e-05	6.15244e-05	5.18383e-05	13	CADD_SSD	SSD_cases_controls	5969
ELL	6	0.000172855	9.66826e-05	0.000199316	13	CADD_SSD	SSD_cases_controls	5969
ERGIC3	11	7.83038e-05	3.51568e-05	7.67689e-05	13	CADD_SSD	SSD_cases_controls	5969
EVI5L	7	0.000140627	5.27352e-05	0.000235402	13	CADD_SSD	SSD_cases_controls	5969
FAM3A	7	9.79382e-05	5.27352e-05	9.62064e-05	13	CADD_SSD	SSD_cases_controls	5969
FAM76A	5	0.000105471	5.27352e-05	0.000109777	13	CADD_SSD	SSD_cases_controls	5969
FBLIM1	7	0.000133098	3.5158e-05	0.000203456	13	CADD_SSD	SSD_cases_controls	5969
FH	11	4.63431e-05	3.51568e-05	3.36044e-05	13	CADD_SSD	SSD_cases_controls	5969
FHIT	5	0.000116017	7.03136e-05	0.000100674	13	CADD_SSD	SSD_cases_controls	5969
FHL1	8	0.000145022	2.63676e-05	0.000298722	13	CADD_SSD	SSD_cases_controls	5969
FLRT3	10	6.504e-05	3.51568e-05	6.73456e-05	13	CADD_SSD	SSD_cases_controls	5969
GLRX2	1	0.000720714	0.000720714		13	CADD_SSD	SSD_cases_controls	5969
GNG5	4	0.000386725	0.000386725	0.000387789	13	CADD_SSD	SSD_cases_controls	5969
GON7	6	0.000123049	7.03136e-05	0.00012676	13	CADD_SSD	SSD_cases_controls	5969
GRPEL1	10	8.61359e-05	4.3946e-05	0.000129033	13	CADD_SSD	SSD_cases_controls	5969
HABP4	11	7.35097e-05	3.51568e-05	6.32911e-05	13	CADD_SSD	SSD_cases_controls	5969
HEXD	10	5.62508e-05	5.27352e-05	3.0783e-05	13	CADD_SSD	SSD_cases_controls	5969
HNRNPK	9	7.22667e-05	3.51568e-05	7.63418e-05	13	CADD_SSD	SSD_cases_controls	5969
ILF2	10	5.62509e-05	3.51568e-05	5.84773e-05	13	CADD_SSD	SSD_cases_controls	5969
ISCA2	10	0.000116017	4.3946e-05	0.000175236	13	CADD_SSD	SSD_cases_controls	5969
KCNAB2	7	9.54257e-05	8.7892e-05	8.66274e-05	13	CADD_SSD	SSD_cases_controls	5969
KCTD8	7	8.28695e-05	8.7892e-05	3.89302e-05	13	CADD_SSD	SSD_cases_controls	5969
KDM1A	12	2.34379e-05	1.75784e-05	1.14495e-05	13	CADD_SSD	SSD_cases_controls	5969
KHDRBS3	6	0.000172854	5.27352e-05	0.000261302	13	CADD_SSD	SSD_cases_controls	5969
KPNA1	9	5.66415e-05	3.51568e-05	5.18322e-05	13	CADD_SSD	SSD_cases_controls	5969
MAGEE1	5	0.000232035	0.000210941	0.000195508	13	CADD_SSD	SSD_cases_controls	5969
MIER1	9	5.85947e-05	3.51568e-05	4.73313e-05	13	CADD_SSD	SSD_cases_controls	5969
MIS12	6	0.00011426	5.27355e-05	0.000144849	13	CADD_SSD	SSD_cases_controls	5969
MRPL13	4	0.000171389	0.000158206	0.000178906	13	CADD_SSD	SSD_cases_controls	5969
MVB12B	7	0.000110493	5.27352e-05	0.000100835	13	CADD_SSD	SSD_cases_controls	5969
NAPA	10	5.80088e-05	5.27352e-05	4.38875e-05	13	CADD_SSD	SSD_cases_controls	5969
NDUFV2	6	9.66812e-05	6.15244e-05	9.15088e-05	13	CADD_SSD	SSD_cases_controls	5969
NECAP1	9	8.00794e-05	5.27352e-05	6.28359e-05	13	CADD_SSD	SSD_cases_controls	5969
NMNAT1	5	0.000179305	5.27352e-05	0.000292943	13	CADD_SSD	SSD_cases_controls	5969
NUSAP1	8	0.000107669	4.3946e-05	0.000137918	13	CADD_SSD	SSD_cases_controls	5969
PAK1	6	0.000128908	4.3946e-05	0.000199704	13	CADD_SSD	SSD_cases_controls	5969
PCBP3	4	0.000180179	7.91035e-05	0.000235128	13	CADD_SSD	SSD_cases_controls	5969
PCYOX1	9	9.37514e-05	8.7892e-05	6.80809e-05	13	CADD_SSD	SSD_cases_controls	5969
PHF2	2	0.00043946	0.00043946	0.000447473	13	CADD_SSD	SSD_cases_controls	5969
PMM1	4	0.000259283	0.000149419	0.000287904	13	CADD_SSD	SSD_cases_controls	5969
POLE3	6	9.08217e-05	8.7892e-05	5.02345e-05	13	CADD_SSD	SSD_cases_controls	5969
PPIL4	8	8.78928e-05	5.27358e-05	7.69104e-05	13	CADD_SSD	SSD_cases_controls	5969
PRMT2	9	8.20324e-05	7.03136e-05	5.69604e-05	13	CADD_SSD	SSD_cases_controls	5969
PRPF38A	9	9.37514e-05	3.51568e-05	0.000107286	13	CADD_SSD	SSD_cases_controls	5969
PTMA	3	0.000310552	7.03136e-05	0.000462527	13	CADD_SSD	SSD_cases_controls	5969
PWWP3A	12	5.4201e-05	2.63679e-05	6.24702e-05	13	CADD_SSD	SSD_cases_controls	5969
R3HCC1	11	7.19116e-05	3.51568e-05	0.000112681	13	CADD_SSD	SSD_cases_controls	5969
RAB15	7	0.00010547	5.27352e-05	0.000125124	13	CADD_SSD	SSD_cases_controls	5969
RAB2B	3	0.00022266	3.51568e-05	0.000340102	13	CADD_SSD	SSD_cases_controls	5969
RAB3IP	8	9.44839e-05	7.03134e-05	8.02455e-05	13	CADD_SSD	SSD_cases_controls	5969
RABIF	7	8.28696e-05	5.27352e-05	8.41283e-05	13	CADD_SSD	SSD_cases_controls	5969
RBM18	8	0.000182376	0.000131838	0.000136141	13	CADD_SSD	SSD_cases_controls	5969
RBMS1	7	0.000118027	3.51568e-05	0.000154154	13	CADD_SSD	SSD_cases_controls	5969
RPL27	4	0.000285649	0.000175784	0.000294624	13	CADD_SSD	SSD_cases_controls	5969
SCRN1	8	5.49325e-05	5.27352e-05	3.5702e-05	13	CADD_SSD	SSD_cases_controls	5969
SLC16A2	7	0.000102959	7.03136e-05	8.0828e-05	13	CADD_SSD	SSD_cases_controls	5969
SLC19A1	4	0.000263676	0.000202152	0.000301407	13	CADD_SSD	SSD_cases_controls	5969
SMS	4	0.000127443	8.78918e-05	0.000104858	13	CADD_SSD	SSD_cases_controls	5969
SNCB	4	0.000197757	0.000123049	0.000236439	13	CADD_SSD	SSD_cases_controls	5969
SOX11	9	9.17989e-05	3.51568e-05	0.000183897	13	CADD_SSD	SSD_cases_controls	5969
SPIRE1	8	9.00892e-05	4.3946e-05	0.000120121	13	CADD_SSD	SSD_cases_controls	5969
STARD10	11	5.27352e-05	3.51568e-05	4.84602e-05	13	CADD_SSD	SSD_cases_controls	5969
STMN4	6	0.000137697	3.51568e-05	0.000236471	13	CADD_SSD	SSD_cases_controls	5969
STXBP1	9	0.000109377	3.51568e-05	0.000143826	13	CADD_SSD	SSD_cases_controls	5969
SUPT3H	10	7.0314e-05	6.15244e-05	3.70588e-05	13	CADD_SSD	SSD_cases_controls	5969
TBL1X	5	0.000246098	5.27352e-05	0.000423709	13	CADD_SSD	SSD_cases_controls	5969
TIMM23	4	0.000197757	0.00021094	0.000161985	13	CADD_SSD	SSD_cases_controls	5969
TMEM43	6	0.000184574	0.000131838	0.000165928	13	CADD_SSD	SSD_cases_controls	5969
UAP1L1	6	0.000134768	9.66811e-05	0.000121618	13	CADD_SSD	SSD_cases_controls	5969
UCHL1	8	5.49326e-05	3.51568e-05	5.4333e-05	13	CADD_SSD	SSD_cases_controls	5969
USE1	7	7.53369e-05	7.03161e-05	5.24557e-05	13	CADD_SSD	SSD_cases_controls	5969
VPS9D1	10	9.66819e-05	3.51568e-05	0.000116382	13	CADD_SSD	SSD_cases_controls	5969
WASHC2C	6	0.000143592	9.67833e-05	0.000131236	13	CADD_SSD	SSD_cases_controls	5969
WDR70	9	7.22668e-05	3.51568e-05	9.15279e-05	13	CADD_SSD	SSD_cases_controls	5969
ZMPSTE24	9	9.57046e-05	3.51568e-05	9.05379e-05	13	CADD_SSD	SSD_cases_controls	5969
ZNF598	7	6.52914e-05	5.27371e-05	2.99592e-05	13	CADD_SSD	SSD_cases_controls	5969
ZNF711	5	9.49234e-05	3.51568e-05	0.000134219	13	CADD_SSD	SSD_cases_controls	5969
ABCD1	5	0.000235556	0.000158206	0.000286867	13	CADD_SSD	SSD_cases	3116
ABHD11	10	4.21883e-05	4.39466e-05	2.51343e-05	13	CADD_SSD	SSD_cases	3116
ABI1	5	0.000203909	5.27352e-05	0.00034839	13	CADD_SSD	SSD_cases	3116
AGK	7	0.000223497	0.000281254	0.000131433	13	CADD_SSD	SSD_cases	3116
AMFR	9	0.000154303	5.27352e-05	0.00019669	13	CADD_SSD	SSD_cases	3116
ANKRD16	9	0.000107424	7.03136e-05	0.000105998	13	CADD_SSD	SSD_cases	3116
APH1B	4	0.000518564	0.000395514	0.000532891	13	CADD_SSD	SSD_cases	3116
ARMC1	7	0.000120538	3.51568e-05	0.000147919	13	CADD_SSD	SSD_cases	3116
ARMC6	11	8.4696e-05	3.5158e-05	0.000103643	13	CADD_SSD	SSD_cases	3116
ASDURF	8	0.00013843	8.78918e-05	0.000143559	13	CADD_SSD	SSD_cases	3116
BAG1	8	0.000158206	6.15244e-05	0.000207778	13	CADD_SSD	SSD_cases	3116
C1QTNF4	9	0.000162114	0.000140637	0.000145959	13	CADD_SSD	SSD_cases	3116
C1orf198	7	0.000261164	0.000140627	0.000403081	13	CADD_SSD	SSD_cases	3116
CAMLG	8	9.88785e-05	5.27352e-05	0.000141858	13	CADD_SSD	SSD_cases	3116
CAPNS1	4	0.000294444	0.00035158	0.000191155	13	CADD_SSD	SSD_cases	3116
CCDC137	10	0.000101955	5.27362e-05	9.62095e-05	13	CADD_SSD	SSD_cases	3116
CCDC25	5	0.000478133	8.7892e-05	0.000904426	13	CADD_SSD	SSD_cases	3116
CCDC8	10	0.000168753	6.15244e-05	0.000234408	13	CADD_SSD	SSD_cases	3116
CDCA7L	11	8.949e-05	7.03136e-05	7.43525e-05	13	CADD_SSD	SSD_cases	3116
CERS1	9	0.000107426	3.5158e-05	0.000138541	13	CADD_SSD	SSD_cases	3116
CHEK1	8	0.000134035	0.000123049	0.00010955	13	CADD_SSD	SSD_cases	3116
CLTB	10	0.00013008	7.91028e-05	0.000141406	13	CADD_SSD	SSD_cases	3116
COMMD9	6	0.000281254	0.000131838	0.000407424	13	CADD_SSD	SSD_cases	3116
CRK	13	0.000124402	5.27371e-05	0.000139978	13	CADD_SSD	SSD_cases	3116
CTIF	9	0.000132815	8.7892e-05	0.000128307	13	CADD_SSD	SSD_cases	3116
CXXC1	11	0.000116657	0.00010547	0.000126582	13	CADD_SSD	SSD_cases	3116
CYLD	11	6.87155e-05	1.75784e-05	8.22453e-05	13	CADD_SSD	SSD_cases	3116
DCAF10	3	0.000638681	0.000492195	0.00070584	13	CADD_SSD	SSD_cases	3116
DNAJB1	8	0.000208743	8.78918e-05	0.000265999	13	CADD_SSD	SSD_cases	3116
DPP7	12	7.91093e-05	4.3946e-05	0.00010773	13	CADD_SSD	SSD_cases	3116
DPY19L3	9	0.000167971	0.00010547	0.000203316	13	CADD_SSD	SSD_cases	3116
DPYSL2	7	0.000185829	0.000123049	0.00019518	13	CADD_SSD	SSD_cases	3116
ECH1	6	0.000243168	0.000228519	0.000209003	13	CADD_SSD	SSD_cases	3116
EEA1	10	5.62508e-05	5.27352e-05	3.18788e-05	13	CADD_SSD	SSD_cases	3116
EIF3H	6	0.000143557	6.15244e-05	0.000232784	13	CADD_SSD	SSD_cases	3116
EIF5A	9	0.000134768	7.03136e-05	0.000162541	13	CADD_SSD	SSD_cases	3116
EZH2	8	0.000215335	0.000193362	0.000143962	13	CADD_SSD	SSD_cases	3116
F11R	5	0.000566025	0.000175784	0.000712999	13	CADD_SSD	SSD_cases	3116
F2R	7	0.000258654	0.000175784	0.0002911	13	CADD_SSD	SSD_cases	3116
FDXR	10	0.000131839	7.91028e-05	0.000147366	13	CADD_SSD	SSD_cases	3116
FKBPL	6	0.00022266	0.000149416	0.000243996	13	CADD_SSD	SSD_cases	3116
GABBR2	13	7.43702e-05	5.27352e-05	6.66103e-05	13	CADD_SSD	SSD_cases	3116
GABRB3	9	8.39856e-05	5.27352e-05	7.99661e-05	13	CADD_SSD	SSD_cases	3116
GLIPR2	6	0.000213871	0.00011426	0.000235686	13	CADD_SSD	SSD_cases	3116
GSTA4	5	0.000217972	8.7892e-05	0.000313123	13	CADD_SSD	SSD_cases	3116
HMGCR	7	0.000210941	3.51568e-05	0.00039254	13	CADD_SSD	SSD_cases	3116
IGFBPL1	5	0.000305864	0.000246098	0.000329003	13	CADD_SSD	SSD_cases	3116
INTS14	9	0.000132815	0.00010547	0.000175148	13	CADD_SSD	SSD_cases	3116
IRF2BP2	9	0.000132815	8.7892e-05	0.000130694	13	CADD_SSD	SSD_cases	3116
JRKL	9	0.000136722	8.7892e-05	0.00012235	13	CADD_SSD	SSD_cases	3116
KBTBD7	4	0.000496589	0.000123049	0.000807887	13	CADD_SSD	SSD_cases	3116
KCMF1	8	0.000134035	9.6681e-05	0.000159439	13	CADD_SSD	SSD_cases	3116
KCNB2	10	0.000142385	2.63676e-05	0.000284103	13	CADD_SSD	SSD_cases	3116
KIF3C	9	8.98452e-05	3.51568e-05	0.000164535	13	CADD_SSD	SSD_cases	3116
KIF5B	10	0.000117775	4.3946e-05	0.000189878	13	CADD_SSD	SSD_cases	3116
KIFBP	8	0.000136233	7.03136e-05	0.000192275	13	CADD_SSD	SSD_cases	3116
LCMT1	5	0.000309379	5.27352e-05	0.000603785	13	CADD_SSD	SSD_cases	3116
LGALS3BP	9	0.000173831	5.27352e-05	0.000270537	13	CADD_SSD	SSD_cases	3116
LHFPL2	3	0.000744151	0.000966812	0.000578041	13	CADD_SSD	SSD_cases	3116
LIMK1	10	0.00010899	4.3946e-05	0.000149582	13	CADD_SSD	SSD_cases	3116
LSAMP	11	0.000119853	5.27352e-05	0.000155013	13	CADD_SSD	SSD_cases	3116
LUC7L3	10	0.000165237	0.00010547	0.000163268	13	CADD_SSD	SSD_cases	3116
LYPLAL1	5	0.000341028	0.000246132	0.000441317	13	CADD_SSD	SSD_cases	3116
MACROH2A1	7	0.000173273	7.03136e-05	0.000290696	13	CADD_SSD	SSD_cases	3116
MEF2A	8	0.000145022	2.63689e-05	0.000226043	13	CADD_SSD	SSD_cases	3116
METTL2B	9	8.39867e-05	3.51568e-05	9.77871e-05	13	CADD_SSD	SSD_cases	3116
MFF	7	0.00018834	8.7892e-05	0.000204423	13	CADD_SSD	SSD_cases	3116
MGST1	5	0.000442976	0.000175784	0.000528435	13	CADD_SSD	SSD_cases	3116
MMAA	10	0.000107228	5.27352e-05	0.000166856	13	CADD_SSD	SSD_cases	3116
MPHOSPH8	6	0.000234379	5.27352e-05	0.00032177	13	CADD_SSD	SSD_cases	3116
MRM1	6	0.000146487	4.3946e-05	0.000256106	13	CADD_SSD	SSD_cases	3116
MTDH	9	0.000144534	5.27352e-05	0.000177702	13	CADD_SSD	SSD_cases	3116
MYADM	9	6.64072e-05	5.27352e-05	5.18322e-05	13	CADD_SSD	SSD_cases	3116
NFKBIL1	11	7.67062e-05	5.27352e-05	7.30185e-05	13	CADD_SSD	SSD_cases	3116
NIT2	6	0.000404304	3.51568e-05	0.000792317	13	CADD_SSD	SSD_cases	3116
OPLAH	7	0.000226011	8.7892e-05	0.000234621	13	CADD_SSD	SSD_cases	3116
OPTN	11	0.000102274	5.27352e-05	0.000130322	13	CADD_SSD	SSD_cases	3116
OR1M1	5	0.000485164	8.7892e-05	0.000835168	13	CADD_SSD	SSD_cases	3116
OSBPL11	7	0.000263676	0.00010547	0.000384989	13	CADD_SSD	SSD_cases	3116
OXR1	8	0.00014722	0.000140628	0.000115054	13	CADD_SSD	SSD_cases	3116
PCGF2	8	0.000131838	5.27352e-05	0.000189325	13	CADD_SSD	SSD_cases	3116
PDLIM3	11	7.51077e-05	3.51568e-05	7.29413e-05	13	CADD_SSD	SSD_cases	3116
PGD	7	0.000165739	5.27352e-05	0.000280678	13	CADD_SSD	SSD_cases	3116
PIK3CA	7	0.000102959	8.7892e-05	7.34858e-05	13	CADD_SSD	SSD_cases	3116
PIK3CB	9	9.17983e-05	3.51568e-05	0.000161534	13	CADD_SSD	SSD_cases	3116
PIK3R1	9	0.00014844	0.000140627	0.000122139	13	CADD_SSD	SSD_cases	3116
PIP5K1A	11	8.30979e-05	3.51568e-05	8.61488e-05	13	CADD_SSD	SSD_cases	3116
PKIG	10	0.00010547	5.27352e-05	0.000113013	13	CADD_SSD	SSD_cases	3116
PLEKHM2	11	7.03147e-05	5.27352e-05	3.93082e-05	13	CADD_SSD	SSD_cases	3116
POM121	4	0.000650401	0.000465828	0.000790442	13	CADD_SSD	SSD_cases	3116
PSMC3	12	8.05678e-05	3.51571e-05	0.000138099	13	CADD_SSD	SSD_cases	3116
PSMD7	10	9.1408e-05	4.3946e-05	0.000120312	13	CADD_SSD	SSD_cases	3116
PTPN12	8	0.000202152	6.15244e-05	0.000356058	13	CADD_SSD	SSD_cases	3116
RAB36	11	9.7481e-05	7.03136e-05	7.95385e-05	13	CADD_SSD	SSD_cases	3116
RAF1	13	7.84267e-05	5.27352e-05	7.81581e-05	13	CADD_SSD	SSD_cases	3116
REEP2	8	0.000169192	3.51568e-05	0.000264751	13	CADD_SSD	SSD_cases	3116
RFC2	6	0.000331065	0.000149419	0.000384229	13	CADD_SSD	SSD_cases	3116
RPS9	6	0.000263676	7.91028e-05	0.000509106	13	CADD_SSD	SSD_cases	3116
SDF2	9	0.00017969	0.00010547	0.000214892	13	CADD_SSD	SSD_cases	3116
SEC63	9	7.6173e-05	5.27352e-05	6.80808e-05	13	CADD_SSD	SSD_cases	3116
SERPINE2	9	8.39857e-05	5.27352e-05	0.000118174	13	CADD_SSD	SSD_cases	3116
SF3A1	10	0.000174026	9.66811e-05	0.00019139	13	CADD_SSD	SSD_cases	3116
SFXN4	9	0.000187515	0.000140627	0.000130966	13	CADD_SSD	SSD_cases	3116
SHOX2	6	0.000140627	9.66811e-05	0.000130128	13	CADD_SSD	SSD_cases	3116
SIKE1	4	0.000320806	0.000263676	0.000302558	13	CADD_SSD	SSD_cases	3116
SLC12A2	7	0.000193362	8.7892e-05	0.000284712	13	CADD_SSD	SSD_cases	3116
SLC25A19	9	8.20326e-05	3.51568e-05	9.50698e-05	13	CADD_SSD	SSD_cases	3116
SLC2A1	13	5.40877e-05	3.51568e-05	5.34444e-05	13	CADD_SSD	SSD_cases	3116
SMARCA5	10	0.000156448	4.3946e-05	0.000304067	13	CADD_SSD	SSD_cases	3116
SMARCD1	8	0.000123049	2.63676e-05	0.000256806	13	CADD_SSD	SSD_cases	3116
SMC5	9	0.000207035	0.000140632	0.0001905	13	CADD_SSD	SSD_cases	3116
SNRNP48	3	0.000884779	0.000826185	0.000704963	13	CADD_SSD	SSD_cases	3116
SNX18	7	0.000195874	3.51568e-05	0.00031321	13	CADD_SSD	SSD_cases	3116
SNX2	10	0.000216232	8.79044e-05	0.000262207	13	CADD_SSD	SSD_cases	3116
SNX33	9	0.000123049	0.000123049	7.91028e-05	13	CADD_SSD	SSD_cases	3116
ST8SIA2	10	0.00011426	6.15244e-05	9.95247e-05	13	CADD_SSD	SSD_cases	3116
STT3B	11	7.35097e-05	5.27352e-05	7.77507e-05	13	CADD_SSD	SSD_cases	3116
STX18	9	0.00010547	8.7892e-05	8.65636e-05	13	CADD_SSD	SSD_cases	3116
SYT4	8	0.000123049	8.78918e-05	9.62809e-05	13	CADD_SSD	SSD_cases	3116
TADA1	9	0.00016602	8.7892e-05	0.000210044	13	CADD_SSD	SSD_cases	3116
TECR	8	0.000208743	8.78918e-05	0.000265999	13	CADD_SSD	SSD_cases	3116
TERF2IP	12	8.49635e-05	6.15275e-05	7.10423e-05	13	CADD_SSD	SSD_cases	3116
TIMM9	6	0.000316411	0.000237308	0.000296028	13	CADD_SSD	SSD_cases	3116
TMEM237	9	0.000152346	7.03136e-05	0.000216364	13	CADD_SSD	SSD_cases	3116
TMEM59	7	0.000261165	7.03136e-05	0.000294218	13	CADD_SSD	SSD_cases	3116
TMEM87A	11	9.42849e-05	7.03136e-05	7.55149e-05	13	CADD_SSD	SSD_cases	3116
TOR1B	8	0.000241703	9.66811e-05	0.000276147	13	CADD_SSD	SSD_cases	3116
TRDMT1	4	0.000395514	0.0003252	0.000373308	13	CADD_SSD	SSD_cases	3116
TUFM	7	0.000135605	5.27352e-05	0.000154488	13	CADD_SSD	SSD_cases	3116
U2AF2	10	0.000108986	5.27352e-05	0.000158271	13	CADD_SSD	SSD_cases	3116
UBQLN2	6	0.000137702	9.66845e-05	0.000111411	13	CADD_SSD	SSD_cases	3116
UBR7	8	0.000125246	9.66813e-05	0.000115628	13	CADD_SSD	SSD_cases	3116
UNC119B	7	0.0001783	5.27352e-05	0.000223149	13	CADD_SSD	SSD_cases	3116
USP22	9	9.37515e-05	3.51568e-05	0.000153245	13	CADD_SSD	SSD_cases	3116
VPS37C	8	0.000177981	0.000140627	9.73922e-05	13	CADD_SSD	SSD_cases	3116
WDR45	8	0.000184574	0.000193362	0.000135185	13	CADD_SSD	SSD_cases	3116
WIPF3	10	0.00011426	8.78918e-05	0.0001062	13	CADD_SSD	SSD_cases	3116
XPO7	10	9.31655e-05	6.15244e-05	6.98483e-05	13	CADD_SSD	SSD_cases	3116
ZBTB1	8	0.000235111	0.000123049	0.000270198	13	CADD_SSD	SSD_cases	3116
ZC3HAV1	8	0.000215335	7.91028e-05	0.0004326	13	CADD_SSD	SSD_cases	3116
ZFAND1	5	0.000326958	7.03136e-05	0.000568602	13	CADD_SSD	SSD_cases	3116
ZNF490	11	4.79413e-05	5.27352e-05	2.09335e-05	13	CADD_SSD	SSD_cases	3116
ZNF564	9	0.000103517	3.51568e-05	0.000131968	13	CADD_SSD	SSD_cases	3116
ACTR8	12	9.08217e-05	6.15244e-05	9.0826e-05	13	CADD_SSD	SSD_controls	2853
ACVR2A	3	0.00063868	0.000193362	0.000927719	13	CADD_SSD	SSD_controls	2853
ADA	11	8.46959e-05	3.51568e-05	0.000109161	13	CADD_SSD	SSD_controls	2853
AGPAT4	8	0.000131838	0.00010547	0.000105051	13	CADD_SSD	SSD_controls	2853
ANKRD13B	11	9.90796e-05	5.27352e-05	0.000123872	13	CADD_SSD	SSD_controls	2853
BAG2	7	0.000313901	8.7892e-05	0.000458663	13	CADD_SSD	SSD_controls	2853
BTBD9	9	0.000156253	0.000158206	0.000104899	13	CADD_SSD	SSD_controls	2853
C1QTNF4	8	0.000202154	0.000158206	0.000155248	13	CADD_SSD	SSD_controls	2853
C1orf50	11	0.000126245	0.00010547	0.000106583	13	CADD_SSD	SSD_controls	2853
C9orf72	10	8.78924e-05	6.15262e-05	7.03135e-05	13	CADD_SSD	SSD_controls	2853
CA13	11	8.46959e-05	5.27352e-05	6.23071e-05	13	CADD_SSD	SSD_controls	2853
CAMK2B	5	0.000341021	0.000175784	0.000495886	13	CADD_SSD	SSD_controls	2853
CCDC22	6	0.000295903	0.000237308	0.000280466	13	CADD_SSD	SSD_controls	2853
CCT8	10	0.000137111	7.03136e-05	0.000147258	13	CADD_SSD	SSD_controls	2853
CDC27	4	0.000470221	0.00022852	0.000625021	13	CADD_SSD	SSD_controls	2853
CDKN1B	8	0.000118654	5.27352e-05	0.000171655	13	CADD_SSD	SSD_controls	2853
CDYL	10	0.000175784	7.91028e-05	0.000204326	13	CADD_SSD	SSD_controls	2853
CHMP5	6	0.000199222	0.000123049	0.000228834	13	CADD_SSD	SSD_controls	2853
CKAP4	9	0.000244144	0.000123049	0.000337949	13	CADD_SSD	SSD_controls	2853
CNOT11	9	8.00795e-05	1.75784e-05	8.8815e-05	13	CADD_SSD	SSD_controls	2853
COMMD9	5	0.00030938	0.00010547	0.000447921	13	CADD_SSD	SSD_controls	2853
COPG2	8	0.000118654	0.000131838	8.80176e-05	13	CADD_SSD	SSD_controls	2853
CTSC	9	0.000125002	0.00010547	8.21893e-05	13	CADD_SSD	SSD_controls	2853
DDX19A	4	0.000395524	0.000184575	0.00054476	13	CADD_SSD	SSD_controls	2853
DES	10	0.000123049	0.000131838	8.0341e-05	13	CADD_SSD	SSD_controls	2853
DNAJB6	7	0.00023103	3.51568e-05	0.000365561	13	CADD_SSD	SSD_controls	2853
DNAJC2	10	0.000108986	5.27352e-05	0.000187283	13	CADD_SSD	SSD_controls	2853
DNM3	9	0.000144534	5.27352e-05	0.000224388	13	CADD_SSD	SSD_controls	2853
DRGX	5	0.000341025	0.000369146	0.000252182	13	CADD_SSD	SSD_controls	2853
EFNB3	9	0.000214851	0.00010547	0.000287616	13	CADD_SSD	SSD_controls	2853
EHD3	10	8.61341e-05	5.27352e-05	8.98048e-05	13	CADD_SSD	SSD_controls	2853
ELOVL5	7	0.000298833	7.03136e-05	0.000523433	13	CADD_SSD	SSD_controls	2853
ERF	10	0.000161721	7.03136e-05	0.000220926	13	CADD_SSD	SSD_controls	2853
F13A1	9	0.000132815	3.51568e-05	0.000142567	13	CADD_SSD	SSD_controls	2853
FAM177A1	8	0.000235112	6.15244e-05	0.000383622	13	CADD_SSD	SSD_controls	2853
FANCG	6	0.000354498	0.000114259	0.00060786	13	CADD_SSD	SSD_controls	2853
FASTKD3	7	0.000205918	0.000210941	0.000153149	13	CADD_SSD	SSD_controls	2853
FSD1	9	7.61742e-05	5.27371e-05	7.14044e-05	13	CADD_SSD	SSD_controls	2853
FUS	7	0.000220986	0.00010547	0.00039357	13	CADD_SSD	SSD_controls	2853
GAB1	10	8.43763e-05	8.7892e-05	5.48416e-05	13	CADD_SSD	SSD_controls	2853
GDAP1L1	10	0.00010547	0.00010547	6.57724e-05	13	CADD_SSD	SSD_controls	2853
GDAP2	12	7.76379e-05	3.51568e-05	8.78786e-05	13	CADD_SSD	SSD_controls	2853
GGACT	4	0.000241722	0.000202188	0.000145933	13	CADD_SSD	SSD_controls	2853
GHITM	4	0.000364751	7.91026e-05	0.000613377	13	CADD_SSD	SSD_controls	2853
GLIPR2	5	0.000207425	0.000158206	0.000224219	13	CADD_SSD	SSD_controls	2853
GLOD4	5	0.000428914	5.27352e-05	0.000823526	13	CADD_SSD	SSD_controls	2853
GNAL	9	0.00016603	8.78951e-05	0.000178868	13	CADD_SSD	SSD_controls	2853
GOT2	3	0.000615243	0.00077345	0.000536356	13	CADD_SSD	SSD_controls	2853
GPC4	5	0.000372661	0.00010547	0.000534538	13	CADD_SSD	SSD_controls	2853
GPX3	10	0.000108986	6.15244e-05	0.000102432	13	CADD_SSD	SSD_controls	2853
GRIA4	12	0.000102541	7.03136e-05	9.53525e-05	13	CADD_SSD	SSD_controls	2853
GSTO1	8	0.000171389	7.91028e-05	0.000271308	13	CADD_SSD	SSD_controls	2853
GTF2H1	10	0.000147658	7.03136e-05	0.000214203	13	CADD_SSD	SSD_controls	2853
HADHB	10	0.00013008	7.03136e-05	0.000137467	13	CADD_SSD	SSD_controls	2853
HMGCL	9	9.76579e-05	5.27352e-05	0.000104776	13	CADD_SSD	SSD_controls	2853
IFNAR1	8	0.000142825	5.27358e-05	0.000213321	13	CADD_SSD	SSD_controls	2853
IFT81	5	0.000362115	7.03136e-05	0.000644745	13	CADD_SSD	SSD_controls	2853
IGF2BP1	7	0.000256145	0.000140627	0.000368707	13	CADD_SSD	SSD_controls	2853
ING3	6	0.00018752	7.91028e-05	0.000229139	13	CADD_SSD	SSD_controls	2853
INTS8	9	0.000175784	5.27352e-05	0.000194359	13	CADD_SSD	SSD_controls	2853
ISYNA1	7	0.000414348	0.00010547	0.000503661	13	CADD_SSD	SSD_controls	2853
JAG2	3	0.000515637	5.27408e-05	0.000801761	13	CADD_SSD	SSD_controls	2853
KCNA3	5	0.0004676	8.7892e-05	0.000878919	13	CADD_SSD	SSD_controls	2853
KIFAP3	4	0.000584499	0.000316415	0.000729673	13	CADD_SSD	SSD_controls	2853
KPTN	8	0.00019556	0.000158206	0.000117896	13	CADD_SSD	SSD_controls	2853
L2HGDH	9	0.000103517	1.75784e-05	0.000142657	13	CADD_SSD	SSD_controls	2853
LGALS3	5	0.000193362	8.7892e-05	0.000217788	13	CADD_SSD	SSD_controls	2853
LRCH1	12	9.52164e-05	7.91028e-05	7.43744e-05	13	CADD_SSD	SSD_controls	2853
LRPAP1	5	0.000492196	0.000210941	0.000586577	13	CADD_SSD	SSD_controls	2853
LRRC14	6	0.00033399	7.03136e-05	0.000672403	13	CADD_SSD	SSD_controls	2853
LRRC24	6	0.00033399	7.03136e-05	0.000672403	13	CADD_SSD	SSD_controls	2853
LRRC4B	6	0.000275395	0.000316411	0.000191489	13	CADD_SSD	SSD_controls	2853
MAD2L1BP	9	0.000210941	5.27352e-05	0.000501601	13	CADD_SSD	SSD_controls	2853
MAP7D3	5	0.000260164	5.27352e-05	0.000348121	13	CADD_SSD	SSD_controls	2853
MAPK9	8	0.000160404	6.15244e-05	0.000202711	13	CADD_SSD	SSD_controls	2853
MAT1A	11	5.91274e-05	3.51568e-05	6.44785e-05	13	CADD_SSD	SSD_controls	2853
MAVS	9	0.000148443	8.7892e-05	0.00015945	13	CADD_SSD	SSD_controls	2853
MEN1	9	0.000126956	0.000123049	7.23592e-05	13	CADD_SSD	SSD_controls	2853
MIOS	11	0.000137431	7.03136e-05	0.000193014	13	CADD_SSD	SSD_controls	2853
MON1B	10	9.49233e-05	0.000114259	5.63241e-05	13	CADD_SSD	SSD_controls	2853
MRPL39	8	0.000224125	0.000228519	0.000192275	13	CADD_SSD	SSD_controls	2853
N4BP3	10	0.000117779	9.66826e-05	0.00010083	13	CADD_SSD	SSD_controls	2853
NCDN	11	0.000111863	5.27352e-05	0.000118253	13	CADD_SSD	SSD_controls	2853
NIFK	9	0.000277348	0.000193362	0.000345559	13	CADD_SSD	SSD_controls	2853
NLGN1	10	0.000159963	7.91028e-05	0.000199987	13	CADD_SSD	SSD_controls	2853
NOL4L	8	9.00894e-05	6.15254e-05	8.16089e-05	13	CADD_SSD	SSD_controls	2853
NUBP1	8	0.000129641	0.000123049	0.000109147	13	CADD_SSD	SSD_controls	2853
NUDCD3	6	0.000196292	6.15244e-05	0.000345256	13	CADD_SSD	SSD_controls	2853
OPCML	6	0.000275395	0.000123049	0.000372673	13	CADD_SSD	SSD_controls	2853
OPLAH	4	0.00033839	0.000334002	0.000265573	13	CADD_SSD	SSD_controls	2853
PARD6B	8	0.000191165	7.03136e-05	0.000276576	13	CADD_SSD	SSD_controls	2853
PDCD10	4	0.00038233	0.000158206	0.000550735	13	CADD_SSD	SSD_controls	2853
PDS5B	9	0.000171879	0.000140627	0.000176174	13	CADD_SSD	SSD_controls	2853
PGLS	7	0.000261172	8.7892e-05	0.000430169	13	CADD_SSD	SSD_controls	2853
PHYHIPL	5	0.000323442	0.00010547	0.00042997	13	CADD_SSD	SSD_controls	2853
PITPNA	5	0.000355083	7.03136e-05	0.000449436	13	CADD_SSD	SSD_controls	2853
POLR3D	10	0.000103713	0.000114259	5.64771e-05	13	CADD_SSD	SSD_controls	2853
PSIP1	6	0.000143559	7.03136e-05	0.000142558	13	CADD_SSD	SSD_controls	2853
PTPN1	8	0.000274671	8.78936e-05	0.00030548	13	CADD_SSD	SSD_controls	2853
PTPN11	8	0.000158206	4.3946e-05	0.000271674	13	CADD_SSD	SSD_controls	2853
RAMAC	1	0.00159963	0.00159963		13	CADD_SSD	SSD_controls	2853
RANBP1	9	0.000164071	0.000123053	0.000147604	13	CADD_SSD	SSD_controls	2853
RCC1	9	0.000105471	7.03136e-05	9.78723e-05	13	CADD_SSD	SSD_controls	2853
RDH14	9	0.000171878	8.7892e-05	0.000202872	13	CADD_SSD	SSD_controls	2853
RMDN3	9	0.000138674	7.03136e-05	0.000155855	13	CADD_SSD	SSD_controls	2853
RNF149	8	0.000156008	5.27352e-05	0.000269461	13	CADD_SSD	SSD_controls	2853
RPAP2	7	0.000253631	0.00010547	0.000297426	13	CADD_SSD	SSD_controls	2853
RPL3	11	8.30988e-05	3.51568e-05	9.37105e-05	13	CADD_SSD	SSD_controls	2853
RPS5	3	0.000703138	7.03136e-05	0.00114206	13	CADD_SSD	SSD_controls	2853
RPS9	4	0.000360357	6.15244e-05	0.000627674	13	CADD_SSD	SSD_controls	2853
RRM2B	7	0.000100448	1.75784e-05	0.000121242	13	CADD_SSD	SSD_controls	2853
RUNDC3B	6	0.000243168	0.000149416	0.000224953	13	CADD_SSD	SSD_controls	2853
SDF2	8	0.000182376	8.78918e-05	0.000230718	13	CADD_SSD	SSD_controls	2853
SEC22A	5	0.000330473	0.000175784	0.000474843	13	CADD_SSD	SSD_controls	2853
SEC63	10	0.000108986	0.000114259	7.49462e-05	13	CADD_SSD	SSD_controls	2853
SF3A2	7	0.000233548	0.000123049	0.000316375	13	CADD_SSD	SSD_controls	2853
SF3A3	6	0.000166995	7.03146e-05	0.000255885	13	CADD_SSD	SSD_controls	2853
SFXN4	8	0.000184587	0.000131838	0.000147382	13	CADD_SSD	SSD_controls	2853
SH3BP5L	9	0.000119142	8.7892e-05	9.61915e-05	13	CADD_SSD	SSD_controls	2853
SLC4A1AP	11	0.000113461	7.03136e-05	0.000124388	13	CADD_SSD	SSD_controls	2853
SLC4A7	10	0.000124807	7.91028e-05	0.00010723	13	CADD_SSD	SSD_controls	2853
SMAD5	4	0.00039112	4.3946e-05	0.000712071	13	CADD_SSD	SSD_controls	2853
SMIM18	4	0.000417487	5.27352e-05	0.000753261	13	CADD_SSD	SSD_controls	2853
SNW1	11	8.94901e-05	3.51568e-05	0.000137169	13	CADD_SSD	SSD_controls	2853
SOD2	10	8.2619e-05	8.7892e-05	5.49982e-05	13	CADD_SSD	SSD_controls	2853
SOX3	2	0.000588887	0.000588887	0.000683622	13	CADD_SSD	SSD_controls	2853
SRSF11	6	0.000181643	4.3946e-05	0.000342967	13	CADD_SSD	SSD_controls	2853
SSBP4	7	0.000414348	0.00010547	0.000503661	13	CADD_SSD	SSD_controls	2853
ST8SIA3	9	0.00011133	5.27352e-05	0.000103995	13	CADD_SSD	SSD_controls	2853
TBCEL	7	0.000130582	8.7892e-05	0.000111572	13	CADD_SSD	SSD_controls	2853
TDG	5	0.000309381	5.27389e-05	0.000376522	13	CADD_SSD	SSD_controls	2853
TMED1	8	0.000134035	8.78918e-05	0.000119199	13	CADD_SSD	SSD_controls	2853
TMEM126B	2	0.00202152	0.00202152	0.00261026	13	CADD_SSD	SSD_controls	2853
TMEM200A	9	8.59389e-05	5.27352e-05	9.32006e-05	13	CADD_SSD	SSD_controls	2853
TRAM1	6	0.000275395	0.000149416	0.000315172	13	CADD_SSD	SSD_controls	2853
TRMT2A	9	0.000164071	0.000123053	0.000147604	13	CADD_SSD	SSD_controls	2853
TRO	5	0.000548447	0.000421882	0.000451496	13	CADD_SSD	SSD_controls	2853
UTP15	11	0.000217334	0.000175784	0.000234297	13	CADD_SSD	SSD_controls	2853
UVSSA	7	0.000163228	3.51568e-05	0.000228229	13	CADD_SSD	SSD_controls	2853
WASL	9	0.000115238	5.27352e-05	0.000152013	13	CADD_SSD	SSD_controls	2853
WDR53	7	0.000158205	0.00010547	0.000123467	13	CADD_SSD	SSD_controls	2853
WIPI2	8	0.000109865	6.15244e-05	0.00010785	13	CADD_SSD	SSD_controls	2853
ZBTB1	8	0.00021973	0.00010547	0.000273778	13	CADD_SSD	SSD_controls	2853
ZER1	12	6.44541e-05	4.3946e-05	6.84238e-05	13	CADD_SSD	SSD_controls	2853
ZFAND6	2	0.000799818	0.000799818	0.000609062	13	CADD_SSD	SSD_controls	2853
ZMIZ2	8	0.000206546	0.00010547	0.000292601	13	CADD_SSD	SSD_controls	2853
ZNF35	9	0.000175784	7.03136e-05	0.000262649	13	CADD_SSD	SSD_controls	2853
ZNF667	5	0.000372663	5.27352e-05	0.000735191	13	CADD_SSD	SSD_controls	2853
ABCC1	4	0.000413092	5.27352e-05	0.000732479	13	LOF_SSD	SSD_cases	3116
ALOX15B	2	0.00107228	0.00107228	0.000845228	13	LOF_SSD	SSD_cases	3116
ANKRD35	6	0.000246098	0.000175784	0.000199497	13	LOF_SSD	SSD_cases	3116
ARHGEF17	2	0.000676768	0.000676768	0.000882515	13	LOF_SSD	SSD_cases	3116
ATM	11	9.74808e-05	5.27352e-05	0.000145033	13	LOF_SSD	SSD_cases	3116
C1orf216	3	0.000609386	1.75784e-05	0.00102504	13	LOF_SSD	SSD_cases	3116
C2CD6	4	0.000417487	6.15244e-05	0.000741824	13	LOF_SSD	SSD_cases	3116
CCDC180	7	0.000100448	5.27352e-05	9.50504e-05	13	LOF_SSD	SSD_cases	3116
CCPG1	3	0.000779308	3.51568e-05	0.00130416	13	LOF_SSD	SSD_cases	3116
CD163L1	3	0.000591806	0.000158206	0.000812672	13	LOF_SSD	SSD_cases	3116
CDHR3	4	0.00027686	0.000140627	0.00036631	13	LOF_SSD	SSD_cases	3116
CFAP298	4	0.000347173	0.000360357	0.000280291	13	LOF_SSD	SSD_cases	3116
CRACR2A	5	0.000189847	0.00010547	0.000220747	13	LOF_SSD	SSD_cases	3116
DHRS9	2	0.00118654	0.00118654	0.000832798	13	LOF_SSD	SSD_cases	3116
EDN3	1	0.00251371	0.00251371		13	LOF_SSD	SSD_cases	3116
EXTL1	1	0.00165237	0.00165237		13	LOF_SSD	SSD_cases	3116
FAM186A	8	0.000160403	7.91028e-05	0.00020118	13	LOF_SSD	SSD_cases	3116
FKBP10	2	0.000764682	0.000764682	0.000534513	13	LOF_SSD	SSD_cases	3116
HARS2	2	0.000694348	0.000694348	0.000932238	13	LOF_SSD	SSD_cases	3116
JARID2	3	0.000462897	0.000193362	0.000625289	13	LOF_SSD	SSD_cases	3116
MAN2A2	3	0.000404315	0.000123049	0.000564996	13	LOF_SSD	SSD_cases	3116
MEAK7	2	0.000711927	0.000711927	0.000435045	13	LOF_SSD	SSD_cases	3116
METTL3	2	0.000553722	0.000553722	0.000683642	13	LOF_SSD	SSD_cases	3116
MMP8	2	0.000940446	0.000940446	0.00105654	13	LOF_SSD	SSD_cases	3116
MMP9	4	0.000386726	8.78936e-05	0.000645394	13	LOF_SSD	SSD_cases	3116
MOCOS	4	0.000540535	0.00021973	0.000786177	13	LOF_SSD	SSD_cases	3116
NBPF3	2	0.00110744	0.00110744	2.48619e-05	13	LOF_SSD	SSD_cases	3116
NEIL1	1	0.00166995	0.00166995		13	LOF_SSD	SSD_cases	3116
NREP	2	0.00132717	0.00132717	0.00185204	13	LOF_SSD	SSD_cases	3116
ODF2L	4	0.000584482	0.000377936	0.000670346	13	LOF_SSD	SSD_cases	3116
PCDHA2	5	0.000119533	7.03136e-05	0.000141394	13	LOF_SSD	SSD_cases	3116
PIGG	3	0.000457039	1.75784e-05	0.000761168	13	LOF_SSD	SSD_cases	3116
PNKP	4	0.000672375	0.00021973	0.00105738	13	LOF_SSD	SSD_cases	3116
PRODH2	3	0.000462898	0.000527352	0.000127165	13	LOF_SSD	SSD_cases	3116
RAD1	3	0.000720731	0.000457038	0.00063163	13	LOF_SSD	SSD_cases	3116
RIPK4	2	0.000782238	0.000782238	0.00105653	13	LOF_SSD	SSD_cases	3116
RPUSD4	1	0.0015469	0.0015469		13	LOF_SSD	SSD_cases	3116
SIX5	1	0.00230277	0.00230277		13	LOF_SSD	SSD_cases	3116
SLC22A16	1	0.00126564	0.00126564		13	LOF_SSD	SSD_cases	3116
SLC5A11	2	0.000773449	0.000773449	0.00106896	13	LOF_SSD	SSD_cases	3116
SLC6A19	3	0.000591805	0.000140627	0.000890155	13	LOF_SSD	SSD_cases	3116
SMLR1	1	0.00341021	0.00341021		13	LOF_SSD	SSD_cases	3116
SPATA4	4	0.000602061	0.000632822	0.000502012	13	LOF_SSD	SSD_cases	3116
SYTL2	4	0.000228519	0.000175784	0.000208979	13	LOF_SSD	SSD_cases	3116
TRPV3	5	0.000196878	0.00010547	0.000212182	13	LOF_SSD	SSD_cases	3116
WDR31	3	0.000673837	5.27352e-05	0.00109104	13	LOF_SSD	SSD_cases	3116
ZMYM5	2	0.00145022	0.00145022	0.0020012	13	LOF_SSD	SSD_cases	3116
ZNF668	2	0.000606457	0.000606457	0.000758221	13	LOF_SSD	SSD_cases	3116
ZNF845	3	0.000855482	0.000650401	0.000802147	13	LOF_SSD	SSD_cases	3116
ACBD3	12	8.20326e-05	4.3946e-05	9.09805e-05	14	CADD_SSD	SSD_cases_controls	5969
AK4	8	9.66811e-05	7.91028e-05	7.51683e-05	14	CADD_SSD	SSD_cases_controls	5969
ARPIN	7	0.000128071	8.7892e-05	0.000116476	14	CADD_SSD	SSD_cases_controls	5969
ATP5F1C	9	6.05481e-05	7.03161e-05	3.41663e-05	14	CADD_SSD	SSD_cases_controls	5969
ATP5MC2	6	0.000187503	0.000210941	0.00014651	14	CADD_SSD	SSD_cases_controls	5969
ATP6V1G2	10	5.62509e-05	3.51568e-05	5.90616e-05	14	CADD_SSD	SSD_cases_controls	5969
ATXN3	10	9.84391e-05	7.03136e-05	9.23494e-05	14	CADD_SSD	SSD_cases_controls	5969
B4GALT4	4	0.000259281	0.00021973	0.000232485	14	CADD_SSD	SSD_cases_controls	5969
BUD31	8	8.56947e-05	3.51568e-05	0.000143559	14	CADD_SSD	SSD_cases_controls	5969
CAMK1D	9	6.44541e-05	3.51568e-05	6.15243e-05	14	CADD_SSD	SSD_cases_controls	5969
CAMKMT	12	6.5919e-05	5.27352e-05	4.62811e-05	14	CADD_SSD	SSD_cases_controls	5969
CBX5	9	0.000101565	7.03136e-05	8.51167e-05	14	CADD_SSD	SSD_cases_controls	5969
CD55	8	8.56947e-05	7.91028e-05	5.09796e-05	14	CADD_SSD	SSD_cases_controls	5969
CNOT11	10	7.38294e-05	1.75784e-05	8.60366e-05	14	CADD_SSD	SSD_cases_controls	5969
COX5B	3	0.000351568	0.000123049	0.000458051	14	CADD_SSD	SSD_cases_controls	5969
CTSV	8	8.13003e-05	6.15244e-05	6.83638e-05	14	CADD_SSD	SSD_cases_controls	5969
CXorf38	1	0.000931655	0.000931655		14	CADD_SSD	SSD_cases_controls	5969
DCAF7	5	0.000267191	5.27352e-05	0.000499268	14	CADD_SSD	SSD_cases_controls	5969
DGAT1	12	5.713e-05	4.39466e-05	4.24833e-05	14	CADD_SSD	SSD_cases_controls	5969
DHDDS	11	5.75293e-05	3.51568e-05	4.9151e-05	14	CADD_SSD	SSD_cases_controls	5969
EFNB2	7	0.000102959	8.7892e-05	0.00010665	14	CADD_SSD	SSD_cases_controls	5969
ELOF1	12	6.15244e-05	6.15244e-05	4.40258e-05	14	CADD_SSD	SSD_cases_controls	5969
FXN	6	0.00014649	8.78921e-05	0.000186923	14	CADD_SSD	SSD_cases_controls	5969
FXR1	10	0.000110744	2.63676e-05	0.00015348	14	CADD_SSD	SSD_cases_controls	5969
GALNT13	8	0.000103273	8.7892e-05	4.45074e-05	14	CADD_SSD	SSD_cases_controls	5969
GPX1	11	7.51076e-05	0.00010547	4.65683e-05	14	CADD_SSD	SSD_cases_controls	5969
HEXIM1	8	0.000120852	4.39473e-05	0.00014045	14	CADD_SSD	SSD_cases_controls	5969
HIF1AN	10	7.55876e-05	4.3946e-05	6.5799e-05	14	CADD_SSD	SSD_cases_controls	5969
HMG20B	2	0.000483422	0.000483422	0.000633943	14	CADD_SSD	SSD_cases_controls	5969
HMGB1	3	0.000386724	7.03136e-05	0.000594294	14	CADD_SSD	SSD_cases_controls	5969
HSF2	13	7.30179e-05	1.75784e-05	7.88896e-05	14	CADD_SSD	SSD_cases_controls	5969
ICA1L	5	0.000126564	1.75784e-05	0.000182849	14	CADD_SSD	SSD_cases_controls	5969
IGLON5	9	7.03135e-05	3.51568e-05	6.33797e-05	14	CADD_SSD	SSD_cases_controls	5969
ILKAP	7	9.04032e-05	5.27352e-05	0.000117231	14	CADD_SSD	SSD_cases_controls	5969
ITM2B	7	9.79367e-05	8.7892e-05	0.000101416	14	CADD_SSD	SSD_cases_controls	5969
KCTD1	5	0.000246097	0.00010547	0.000298833	14	CADD_SSD	SSD_cases_controls	5969
KIN	7	0.000120539	8.7892e-05	7.95445e-05	14	CADD_SSD	SSD_cases_controls	5969
LNPK	6	0.000161141	6.1526e-05	0.000198078	14	CADD_SSD	SSD_cases_controls	5969
LRRC8D	12	4.68759e-05	3.51568e-05	5.04668e-05	14	CADD_SSD	SSD_cases_controls	5969
MAFG	10	6.67979e-05	4.3946e-05	6.13426e-05	14	CADD_SSD	SSD_cases_controls	5969
MAPK8	7	7.03136e-05	1.75784e-05	0.000105958	14	CADD_SSD	SSD_cases_controls	5969
MBD3	9	8.39857e-05	3.51568e-05	8.86698e-05	14	CADD_SSD	SSD_cases_controls	5969
MBOAT2	6	0.000202152	7.03136e-05	0.0002515	14	CADD_SSD	SSD_cases_controls	5969
MCRIP1	6	0.000117192	3.51574e-05	0.000185262	14	CADD_SSD	SSD_cases_controls	5969
MDK	13	4.8691e-05	3.5158e-05	2.17231e-05	14	CADD_SSD	SSD_cases_controls	5969
MOB3B	11	8.949e-05	8.7892e-05	5.30009e-05	14	CADD_SSD	SSD_cases_controls	5969
MROH1	8	8.13007e-05	6.1525e-05	7.21344e-05	14	CADD_SSD	SSD_cases_controls	5969
NAA15	9	7.81267e-05	7.03136e-05	6.28355e-05	14	CADD_SSD	SSD_cases_controls	5969
NDUFS4	5	0.000225004	0.000228519	0.000213995	14	CADD_SSD	SSD_cases_controls	5969
NFATC2IP	9	8.98452e-05	5.27352e-05	7.00078e-05	14	CADD_SSD	SSD_cases_controls	5969
NFIL3	9	7.81262e-05	7.03136e-05	6.64217e-05	14	CADD_SSD	SSD_cases_controls	5969
NRSN2	8	0.000112063	9.6683e-05	7.15196e-05	14	CADD_SSD	SSD_cases_controls	5969
NSDHL	8	5.93272e-05	5.27352e-05	4.08889e-05	14	CADD_SSD	SSD_cases_controls	5969
NTNG1	11	5.59313e-05	3.51568e-05	3.58685e-05	14	CADD_SSD	SSD_cases_controls	5969
NUDT9	8	0.000109865	7.03136e-05	0.000102391	14	CADD_SSD	SSD_cases_controls	5969
PEX3	10	8.96498e-05	7.91026e-05	7.0533e-05	14	CADD_SSD	SSD_cases_controls	5969
PPCDC	7	0.000118026	0.00010547	0.000112883	14	CADD_SSD	SSD_cases_controls	5969
PPP1R2	6	0.000175784	6.15244e-05	0.000285615	14	CADD_SSD	SSD_cases_controls	5969
PRKAA2	10	7.55871e-05	7.03136e-05	5.56186e-05	14	CADD_SSD	SSD_cases_controls	5969
QKI	9	0.000119142	7.03136e-05	0.000135245	14	CADD_SSD	SSD_cases_controls	5969
RAB3B	7	0.000153183	0.000123049	9.50504e-05	14	CADD_SSD	SSD_cases_controls	5969
RAB6B	10	8.6134e-05	9.6681e-05	4.09743e-05	14	CADD_SSD	SSD_cases_controls	5969
RBM7	5	0.000133596	0.000158206	0.00010295	14	CADD_SSD	SSD_cases_controls	5969
RBM8A	8	0.000101076	8.7892e-05	5.99803e-05	14	CADD_SSD	SSD_cases_controls	5969
REL	7	0.00010296	5.27352e-05	0.000104701	14	CADD_SSD	SSD_cases_controls	5969
RPS4Y2	5	0.000164428	0.000205931	0.000105279	14	CADD_SSD	SSD_cases_controls	5969
SCPEP1	12	7.32434e-05	5.27352e-05	7.10422e-05	14	CADD_SSD	SSD_cases_controls	5969
SEPTIN7	7	0.000113004	3.51568e-05	0.000191181	14	CADD_SSD	SSD_cases_controls	5969
SFRP1	9	0.00011719	3.51568e-05	0.000215111	14	CADD_SSD	SSD_cases_controls	5969
SFT2D2	3	0.000404302	3.51568e-05	0.00065466	14	CADD_SSD	SSD_cases_controls	5969
SGTA	6	0.000102541	6.15244e-05	9.52592e-05	14	CADD_SSD	SSD_cases_controls	5969
SHOC2	8	0.000131838	5.27352e-05	0.000141566	14	CADD_SSD	SSD_cases_controls	5969
SLC1A5	6	9.08248e-05	9.66845e-05	5.82153e-05	14	CADD_SSD	SSD_cases_controls	5969
SLC25A32	10	8.26186e-05	6.15244e-05	5.80355e-05	14	CADD_SSD	SSD_cases_controls	5969
SMAD1	9	0.000109377	3.51568e-05	0.00016225	14	CADD_SSD	SSD_cases_controls	5969
SPR	5	0.000214456	7.03136e-05	0.000343432	14	CADD_SSD	SSD_cases_controls	5969
SRC	7	9.0404e-05	3.51617e-05	0.000146871	14	CADD_SSD	SSD_cases_controls	5969
STK35	7	0.000100448	1.75784e-05	0.000122929	14	CADD_SSD	SSD_cases_controls	5969
STX6	11	8.46966e-05	5.27352e-05	6.47394e-05	14	CADD_SSD	SSD_cases_controls	5969
TBC1D25	11	6.39222e-05	5.27352e-05	4.18015e-05	14	CADD_SSD	SSD_cases_controls	5969
TFCP2	10	6.15244e-05	2.63679e-05	7.60602e-05	14	CADD_SSD	SSD_cases_controls	5969
TMED9	10	6.15243e-05	3.51568e-05	6.2699e-05	14	CADD_SSD	SSD_cases_controls	5969
TMOD2	12	5.5665e-05	3.51568e-05	4.48686e-05	14	CADD_SSD	SSD_cases_controls	5969
TNNC2	8	0.000120851	1.75784e-05	0.00018966	14	CADD_SSD	SSD_cases_controls	5969
TOP1	9	6.44542e-05	1.75784e-05	9.42537e-05	14	CADD_SSD	SSD_cases_controls	5969
TRAPPC6B	6	0.000102543	7.91044e-05	7.32582e-05	14	CADD_SSD	SSD_cases_controls	5969
TSC2	8	0.000164802	7.03146e-05	0.000188616	14	CADD_SSD	SSD_cases_controls	5969
UBE3A	10	6.6798e-05	2.63676e-05	7.98266e-05	14	CADD_SSD	SSD_cases_controls	5969
UBL7	11	5.59313e-05	5.27352e-05	4.70485e-05	14	CADD_SSD	SSD_cases_controls	5969
UPF3B	6	0.000199222	4.3946e-05	0.000291328	14	CADD_SSD	SSD_cases_controls	5969
USP15	8	9.00893e-05	5.27352e-05	0.000106486	14	CADD_SSD	SSD_cases_controls	5969
UXS1	12	7.17784e-05	3.51568e-05	0.000133339	14	CADD_SSD	SSD_cases_controls	5969
VASH1	8	8.13001e-05	4.3946e-05	8.86109e-05	14	CADD_SSD	SSD_cases_controls	5969
VGF	5	0.000193368	3.5158e-05	0.000335156	14	CADD_SSD	SSD_cases_controls	5969
XRCC6	9	8.98451e-05	5.27352e-05	9.32005e-05	14	CADD_SSD	SSD_cases_controls	5969
ZBTB14	10	8.7892e-05	4.3946e-05	0.000107086	14	CADD_SSD	SSD_cases_controls	5969
ZDHHC18	12	6.29892e-05	5.27352e-05	3.39025e-05	14	CADD_SSD	SSD_cases_controls	5969
ACADSB	7	0.000148161	0.00010547	0.000162019	14	CADD_SSD	SSD_cases	3116
ACAT1	5	0.000414849	1.75784e-05	0.000849564	14	CADD_SSD	SSD_cases	3116
ACSL3	8	0.000191165	4.3946e-05	0.000414007	14	CADD_SSD	SSD_cases	3116
ACVR2B	13	5.81439e-05	5.27352e-05	4.14645e-05	14	CADD_SSD	SSD_cases	3116
ADA	11	9.90783e-05	5.27352e-05	0.00010929	14	CADD_SSD	SSD_cases	3116
ADSS1	11	0.000127848	8.7892e-05	0.000104327	14	CADD_SSD	SSD_cases	3116
AK1	8	0.0002439	0.000114259	0.000257396	14	CADD_SSD	SSD_cases	3116
ALDH18A1	12	0.00010547	8.7892e-05	8.7732e-05	14	CADD_SSD	SSD_cases	3116
ALDH1A3	6	0.000199222	5.27358e-05	0.000315172	14	CADD_SSD	SSD_cases	3116
AMER2	3	0.000720713	7.03136e-05	0.00115711	14	CADD_SSD	SSD_cases	3116
APOA1	8	0.000221929	0.000166995	0.00021425	14	CADD_SSD	SSD_cases	3116
ARL2BP	6	0.000190433	8.7892e-05	0.000263187	14	CADD_SSD	SSD_cases	3116
ARL8B	1	0.00217972	0.00217972		14	CADD_SSD	SSD_cases	3116
ARMC8	11	0.00010547	5.27352e-05	0.000162826	14	CADD_SSD	SSD_cases	3116
AVL9	10	0.000304106	0.00010547	0.000400596	14	CADD_SSD	SSD_cases	3116
B3GALT2	4	0.000364752	0.000149417	0.000515776	14	CADD_SSD	SSD_cases	3116
B3GNT7	9	9.76578e-05	1.75784e-05	0.000169089	14	CADD_SSD	SSD_cases	3116
BAG2	5	0.000442976	0.00010547	0.000494295	14	CADD_SSD	SSD_cases	3116
BET1L	11	9.10885e-05	7.03136e-05	6.70836e-05	14	CADD_SSD	SSD_cases	3116
CBR4	13	7.43701e-05	5.27352e-05	6.09583e-05	14	CADD_SSD	SSD_cases	3116
CBX6	9	0.000162118	5.27352e-05	0.000286944	14	CADD_SSD	SSD_cases	3116
CHFR	13	6.08488e-05	3.51568e-05	5.15588e-05	14	CADD_SSD	SSD_cases	3116
CHRDL1	3	0.000521493	0.000509774	0.000299005	14	CADD_SSD	SSD_cases	3116
CNOT6L	7	0.000113004	7.03136e-05	0.000110645	14	CADD_SSD	SSD_cases	3116
CTPS1	8	0.000169192	0.000131838	0.000156081	14	CADD_SSD	SSD_cases	3116
DCLK2	10	0.000119533	4.3946e-05	0.000165482	14	CADD_SSD	SSD_cases	3116
DLST	9	0.000107424	8.7892e-05	7.88311e-05	14	CADD_SSD	SSD_cases	3116
DMWD	14	5.7758e-05	4.3946e-05	4.99236e-05	14	CADD_SSD	SSD_cases	3116
DNAL1	2	0.00115139	0.00115139	0.00155373	14	CADD_SSD	SSD_cases	3116
DNM1L	11	0.000137431	8.7892e-05	0.000128411	14	CADD_SSD	SSD_cases	3116
DPY19L4	8	0.00013843	0.000131838	7.36482e-05	14	CADD_SSD	SSD_cases	3116
DYNC1I1	8	0.000237308	7.03134e-05	0.00038558	14	CADD_SSD	SSD_cases	3116
EIF3I	9	0.000144534	0.00010547	0.000145958	14	CADD_SSD	SSD_cases	3116
ENDOD1	12	8.64271e-05	5.27352e-05	8.36199e-05	14	CADD_SSD	SSD_cases	3116
EPM2AIP1	7	0.000286277	8.7892e-05	0.000432932	14	CADD_SSD	SSD_cases	3116
ERGIC1	4	0.000628428	0.0003252	0.000765333	14	CADD_SSD	SSD_cases	3116
FKBP7	4	0.000373541	0.000175784	0.000506912	14	CADD_SSD	SSD_cases	3116
FUBP3	11	8.3098e-05	7.03136e-05	6.6283e-05	14	CADD_SSD	SSD_cases	3116
GAR1	5	0.000566024	0.000791028	0.000454053	14	CADD_SSD	SSD_cases	3116
GDI2	9	0.000162112	0.000140627	0.000133809	14	CADD_SSD	SSD_cases	3116
GET3	12	0.000131838	8.7892e-05	0.000149063	14	CADD_SSD	SSD_cases	3116
GLCCI1	8	0.000228519	7.03134e-05	0.000264762	14	CADD_SSD	SSD_cases	3116
GMEB1	4	0.000351568	0.000202152	0.000417711	14	CADD_SSD	SSD_cases	3116
GPX3	9	0.000107424	7.03136e-05	0.000102666	14	CADD_SSD	SSD_cases	3116
GSTK1	3	0.000351568	0.00010547	0.000504289	14	CADD_SSD	SSD_cases	3116
GTF2H1	10	0.000147659	8.7892e-05	0.000211948	14	CADD_SSD	SSD_cases	3116
H3C12	13	9.87094e-05	7.03136e-05	7.97637e-05	14	CADD_SSD	SSD_cases	3116
HBB	4	0.00033399	9.66814e-05	0.000531051	14	CADD_SSD	SSD_cases	3116
HGD	9	0.00014258	3.51568e-05	0.000226558	14	CADD_SSD	SSD_cases	3116
HGS	12	0.000111331	7.91028e-05	0.00011812	14	CADD_SSD	SSD_cases	3116
HMGA1	4	0.000413098	0.000316421	0.000462975	14	CADD_SSD	SSD_cases	3116
HPCAL4	6	0.000175784	4.3946e-05	0.000222629	14	CADD_SSD	SSD_cases	3116
HSPA13	7	0.000210941	0.000140627	0.00022557	14	CADD_SSD	SSD_cases	3116
HYAL2	10	9.3166e-05	7.91028e-05	6.93547e-05	14	CADD_SSD	SSD_cases	3116
IDH1	7	0.000283766	0.000210941	0.000266092	14	CADD_SSD	SSD_cases	3116
INPP1	5	0.000351569	0.000158206	0.000574334	14	CADD_SSD	SSD_cases	3116
INTS2	10	8.43763e-05	6.15244e-05	7.30908e-05	14	CADD_SSD	SSD_cases	3116
IWS1	7	0.000203407	0.000123049	0.000211394	14	CADD_SSD	SSD_cases	3116
KDM4B	9	0.000125003	7.03136e-05	0.000139093	14	CADD_SSD	SSD_cases	3116
LAP3	10	0.000128322	7.91028e-05	0.000129982	14	CADD_SSD	SSD_cases	3116
LARP1B	10	0.000207426	6.15244e-05	0.000441744	14	CADD_SSD	SSD_cases	3116
LEO1	9	0.00014844	5.27352e-05	0.000274318	14	CADD_SSD	SSD_cases	3116
LPCAT3	9	0.000208988	3.51568e-05	0.000312288	14	CADD_SSD	SSD_cases	3116
LSR	10	0.000135354	0.00010547	0.000125412	14	CADD_SSD	SSD_cases	3116
MANBA	12	0.000130373	4.3946e-05	0.000150742	14	CADD_SSD	SSD_cases	3116
MAP6	6	0.000377936	0.00043946	0.00023838	14	CADD_SSD	SSD_cases	3116
MED7	8	0.000193364	0.000166995	0.000164365	14	CADD_SSD	SSD_cases	3116
MEST	4	0.000430671	0.000360358	0.000394243	14	CADD_SSD	SSD_cases	3116
MLH1	7	0.000286277	8.7892e-05	0.000432932	14	CADD_SSD	SSD_cases	3116
MORC2	8	0.000202151	2.63676e-05	0.000363178	14	CADD_SSD	SSD_cases	3116
MRPL39	8	0.000208743	0.000184573	0.000206593	14	CADD_SSD	SSD_cases	3116
MRPL47	8	0.000169192	0.00010547	0.000215073	14	CADD_SSD	SSD_cases	3116
MSRA	7	0.000205918	8.7892e-05	0.000238599	14	CADD_SSD	SSD_cases	3116
N4BP3	11	0.00010068	7.03161e-05	8.65097e-05	14	CADD_SSD	SSD_cases	3116
NADK2	5	0.000267192	5.27352e-05	0.000368602	14	CADD_SSD	SSD_cases	3116
NCAM2	8	0.000191165	0.000175784	0.000180599	14	CADD_SSD	SSD_cases	3116
NDUFB11	3	0.000416037	0.000123053	0.000601125	14	CADD_SSD	SSD_cases	3116
NDUFS7	9	0.000164065	8.7892e-05	0.000199652	14	CADD_SSD	SSD_cases	3116
NEDD8	11	0.000167794	0.000123049	0.00012414	14	CADD_SSD	SSD_cases	3116
NOL10	13	0.000109527	8.7892e-05	0.000122452	14	CADD_SSD	SSD_cases	3116
NPM1	3	0.000574226	0.00010547	0.000889113	14	CADD_SSD	SSD_cases	3116
NPTN	6	0.00033985	8.78919e-05	0.000613955	14	CADD_SSD	SSD_cases	3116
NPTX1	2	0.00103712	0.00103712	0.00141699	14	CADD_SSD	SSD_cases	3116
NR2C2AP	11	0.000143823	5.27352e-05	0.000265174	14	CADD_SSD	SSD_cases	3116
NT5C2	13	0.000114936	3.51568e-05	0.000219743	14	CADD_SSD	SSD_cases	3116
NT5C3A	6	0.000251957	0.000166995	0.000302771	14	CADD_SSD	SSD_cases	3116
PDCD10	3	0.000486335	0.000246098	0.000624548	14	CADD_SSD	SSD_cases	3116
PDCD6IP	9	0.00017969	0.000158206	0.000106483	14	CADD_SSD	SSD_cases	3116
PRCP	10	9.8439e-05	5.27352e-05	9.52771e-05	14	CADD_SSD	SSD_cases	3116
PRKCQ	12	0.000106935	7.91028e-05	0.000105326	14	CADD_SSD	SSD_cases	3116
PRPF31	12	9.66816e-05	8.78921e-05	6.6832e-05	14	CADD_SSD	SSD_cases	3116
RAB13	7	0.00020843	7.03136e-05	0.000354112	14	CADD_SSD	SSD_cases	3116
RAB5B	4	0.000386724	0.00021973	0.000466627	14	CADD_SSD	SSD_cases	3116
RASSF2	8	0.000228519	6.15244e-05	0.000372183	14	CADD_SSD	SSD_cases	3116
RBP1	7	0.000238574	7.03136e-05	0.00034596	14	CADD_SSD	SSD_cases	3116
RCOR3	4	0.00027686	0.000202152	0.000293222	14	CADD_SSD	SSD_cases	3116
REPS2	6	0.000257817	0.000175784	0.000212885	14	CADD_SSD	SSD_cases	3116
RMI1	8	0.000237308	0.000175784	0.00026659	14	CADD_SSD	SSD_cases	3116
RNASEH2A	10	0.000105472	7.91036e-05	8.80876e-05	14	CADD_SSD	SSD_cases	3116
RNF139	11	0.000103872	7.03136e-05	0.000101119	14	CADD_SSD	SSD_cases	3116
RSBN1L	9	0.000138674	5.27352e-05	0.00019799	14	CADD_SSD	SSD_cases	3116
SAP130	12	5.42e-05	5.27352e-05	3.22027e-05	14	CADD_SSD	SSD_cases	3116
SCARB1	9	0.000160159	8.7892e-05	0.000159771	14	CADD_SSD	SSD_cases	3116
SDCBP	5	0.000355084	0.000246098	0.000318455	14	CADD_SSD	SSD_cases	3116
SESTD1	10	0.000121291	7.03136e-05	0.000132701	14	CADD_SSD	SSD_cases	3116
SHMT1	10	0.0001793	8.78918e-05	0.000239279	14	CADD_SSD	SSD_cases	3116
SIRT6	13	5.27356e-05	3.51568e-05	3.86464e-05	14	CADD_SSD	SSD_cases	3116
SMUG1	4	0.000522957	0.000377935	0.000563856	14	CADD_SSD	SSD_cases	3116
SNAP23	6	0.000307622	0.000140627	0.000359692	14	CADD_SSD	SSD_cases	3116
SREK1	9	9.57047e-05	5.27352e-05	0.000103664	14	CADD_SSD	SSD_cases	3116
STAM	10	0.000119533	7.03148e-05	0.000125617	14	CADD_SSD	SSD_cases	3116
STAT3	9	0.000128908	8.7892e-05	0.000140901	14	CADD_SSD	SSD_cases	3116
SURF4	7	0.000243587	7.03136e-05	0.000397292	14	CADD_SSD	SSD_cases	3116
SYNCRIP	9	0.000144534	5.27352e-05	0.000240345	14	CADD_SSD	SSD_cases	3116
TAOK1	12	6.59191e-05	4.3946e-05	8.38435e-05	14	CADD_SSD	SSD_cases	3116
THYN1	10	0.000186332	0.000114262	0.000169661	14	CADD_SSD	SSD_cases	3116
TMED10	5	0.000312896	0.000140627	0.000371108	14	CADD_SSD	SSD_cases	3116
TMX1	8	0.000169193	0.000105474	0.00014645	14	CADD_SSD	SSD_cases	3116
TP53I11	11	6.71178e-05	3.5158e-05	7.11082e-05	14	CADD_SSD	SSD_cases	3116
TPST1	8	0.000177981	8.78918e-05	0.000294058	14	CADD_SSD	SSD_cases	3116
TRIM44	3	0.00055079	7.03136e-05	0.000862836	14	CADD_SSD	SSD_cases	3116
UBE2Q2	8	0.000158206	0.000131838	0.000155248	14	CADD_SSD	SSD_cases	3116
UMPS	9	0.000119143	0.000123049	7.70136e-05	14	CADD_SSD	SSD_cases	3116
UQCRB	5	0.000302348	0.000228519	0.000356456	14	CADD_SSD	SSD_cases	3116
VAMP8	6	0.000348638	0.000290043	0.000365938	14	CADD_SSD	SSD_cases	3116
XPR1	9	0.000132815	8.7892e-05	0.000140107	14	CADD_SSD	SSD_cases	3116
ZNF667	8	0.000257085	5.27352e-05	0.000579284	14	CADD_SSD	SSD_cases	3116
ABRAXAS2	7	0.000349057	0.000369146	0.000277833	14	CADD_SSD	SSD_controls	2853
ACAP2	12	5.85955e-05	3.51568e-05	5.52518e-05	14	CADD_SSD	SSD_controls	2853
ACSL3	8	0.000217533	5.27352e-05	0.000406746	14	CADD_SSD	SSD_controls	2853
AGTRAP	6	0.000465844	4.39466e-05	0.00103789	14	CADD_SSD	SSD_controls	2853
AK1	6	0.000287114	0.000202152	0.000291964	14	CADD_SSD	SSD_controls	2853
ALDH1A3	6	0.00022266	0.000123049	0.000311027	14	CADD_SSD	SSD_controls	2853
AMFR	10	0.000172272	0.000140627	0.000179996	14	CADD_SSD	SSD_controls	2853
APC2	3	0.000878925	0.000193376	0.00124881	14	CADD_SSD	SSD_controls	2853
ARL8B	1	0.00217972	0.00217972		14	CADD_SSD	SSD_controls	2853
ARMC6	10	0.000105471	7.91028e-05	9.97829e-05	14	CADD_SSD	SSD_controls	2853
ASDURF	10	0.000108986	3.51568e-05	0.000137616	14	CADD_SSD	SSD_controls	2853
ATF2	7	0.00050224	0.000175784	0.000994014	14	CADD_SSD	SSD_controls	2853
ATP11C	7	0.000210941	7.03136e-05	0.000310662	14	CADD_SSD	SSD_controls	2853
BET1L	12	0.000115725	0.000123049	6.24684e-05	14	CADD_SSD	SSD_controls	2853
C18orf32	8	0.000312016	0.000158206	0.000401261	14	CADD_SSD	SSD_controls	2853
CA10	5	0.000376178	0.000123049	0.000434618	14	CADD_SSD	SSD_controls	2853
CA4	7	0.00014063	5.27352e-05	0.000151219	14	CADD_SSD	SSD_controls	2853
CCDC134	7	0.000283765	0.00010547	0.000456523	14	CADD_SSD	SSD_controls	2853
CCNL1	8	0.000120852	5.27352e-05	0.000170801	14	CADD_SSD	SSD_controls	2853
CD2AP	10	0.000179299	7.91028e-05	0.000318012	14	CADD_SSD	SSD_controls	2853
CDC42EP4	11	0.000164598	0.000123049	0.000127797	14	CADD_SSD	SSD_controls	2853
CNOT6	4	0.000329596	3.51568e-05	0.000600825	14	CADD_SSD	SSD_controls	2853
COX7A2L	6	0.000251957	0.000140627	0.000276974	14	CADD_SSD	SSD_controls	2853
DCBLD1	6	0.000375005	0.000123049	0.000565102	14	CADD_SSD	SSD_controls	2853
DPP7	8	0.000114268	4.3946e-05	0.000150356	14	CADD_SSD	SSD_controls	2853
DPY19L3	7	0.000190851	0.000140627	0.000229515	14	CADD_SSD	SSD_controls	2853
DSN1	4	0.000377935	4.3946e-05	0.000686007	14	CADD_SSD	SSD_controls	2853
EML1	9	7.22671e-05	8.7892e-05	4.76927e-05	14	CADD_SSD	SSD_controls	2853
ENGASE	9	0.000242191	0.000193362	0.00023954	14	CADD_SSD	SSD_controls	2853
EZH2	9	0.000228519	0.000123049	0.000275847	14	CADD_SSD	SSD_controls	2853
FAM117B	5	0.000281255	5.27352e-05	0.000477215	14	CADD_SSD	SSD_controls	2853
FAM219A	5	0.000344537	8.7892e-05	0.000554988	14	CADD_SSD	SSD_controls	2853
FBXO3	10	0.000112502	3.51568e-05	0.000233675	14	CADD_SSD	SSD_controls	2853
FGF12	8	0.000125246	7.91028e-05	0.000116009	14	CADD_SSD	SSD_controls	2853
FOXJ3	9	0.00010547	7.03136e-05	0.000148639	14	CADD_SSD	SSD_controls	2853
GDI1	8	0.000129641	5.27352e-05	0.000140293	14	CADD_SSD	SSD_controls	2853
GINS3	6	0.000237309	0.000184574	0.000168147	14	CADD_SSD	SSD_controls	2853
GNL3L	7	0.000130582	8.7892e-05	0.000135349	14	CADD_SSD	SSD_controls	2853
GRB10	4	0.00038233	9.66813e-05	0.000613378	14	CADD_SSD	SSD_controls	2853
GSDME	7	0.000243586	0.000228519	0.0001253	14	CADD_SSD	SSD_controls	2853
GSTM2	6	0.000395515	9.66813e-05	0.000747425	14	CADD_SSD	SSD_controls	2853
HAUS7	6	0.000216806	0.000193362	0.0001819	14	CADD_SSD	SSD_controls	2853
HSCB	6	0.000249027	0.000140627	0.000265758	14	CADD_SSD	SSD_controls	2853
HSD17B10	5	0.000232035	0.000158206	0.000187851	14	CADD_SSD	SSD_controls	2853
HSPA4	12	8.34975e-05	6.15244e-05	8.93581e-05	14	CADD_SSD	SSD_controls	2853
INO80C	7	0.00049973	8.7892e-05	0.00106258	14	CADD_SSD	SSD_controls	2853
INPP5K	6	0.000336919	0.000166994	0.000403831	14	CADD_SSD	SSD_controls	2853
ITGB1	11	8.94901e-05	3.51568e-05	8.41029e-05	14	CADD_SSD	SSD_controls	2853
IWS1	5	0.000281254	0.000193362	0.000203485	14	CADD_SSD	SSD_controls	2853
KBTBD2	9	0.000132815	8.7892e-05	0.000108756	14	CADD_SSD	SSD_controls	2853
KCNA1	6	0.000269535	9.6681e-05	0.000490012	14	CADD_SSD	SSD_controls	2853
KHDC4	7	0.000120538	8.7892e-05	9.15813e-05	14	CADD_SSD	SSD_controls	2853
KLHL26	11	0.000116667	7.03136e-05	0.000125869	14	CADD_SSD	SSD_controls	2853
KNOP1	6	0.000603526	0.000246097	0.000923071	14	CADD_SSD	SSD_controls	2853
LHFPL2	4	0.000571297	0.000527352	0.000585037	14	CADD_SSD	SSD_controls	2853
LMBRD2	7	0.000306366	0.00010547	0.000361941	14	CADD_SSD	SSD_controls	2853
LUC7L3	7	0.000205918	0.000193362	0.000180043	14	CADD_SSD	SSD_controls	2853
MAF1	10	0.000230289	5.27352e-05	0.000527678	14	CADD_SSD	SSD_controls	2853
MANEAL	9	0.000179691	3.51568e-05	0.000368286	14	CADD_SSD	SSD_controls	2853
MARS2	10	8.26186e-05	7.91028e-05	3.71047e-05	14	CADD_SSD	SSD_controls	2853
MATR3	10	0.000193362	0.000131838	0.000176952	14	CADD_SSD	SSD_controls	2853
MEST	6	0.000287114	0.00011426	0.000377288	14	CADD_SSD	SSD_controls	2853
MORN4	7	0.000183318	0.000193362	0.000148069	14	CADD_SSD	SSD_controls	2853
MTARC1	9	0.000115236	7.03136e-05	0.000110168	14	CADD_SSD	SSD_controls	2853
NAPB	4	0.00033399	0.000175784	0.000443543	14	CADD_SSD	SSD_controls	2853
NCAM2	10	0.000161721	0.000114259	0.000163814	14	CADD_SSD	SSD_controls	2853
NDUFB3	3	0.000691417	0.000861342	0.000389247	14	CADD_SSD	SSD_controls	2853
NECAP2	7	0.000349057	7.03136e-05	0.000622932	14	CADD_SSD	SSD_controls	2853
NSMCE1	10	0.000174026	0.000131838	0.000145534	14	CADD_SSD	SSD_controls	2853
OTUD7A	11	8.46961e-05	5.27352e-05	9.16163e-05	14	CADD_SSD	SSD_controls	2853
PCDH11X	5	0.000239066	3.51568e-05	0.000342801	14	CADD_SSD	SSD_controls	2853
PECR	5	0.000467586	3.51568e-05	0.000986634	14	CADD_SSD	SSD_controls	2853
PGRMC1	3	0.000650495	0.000123075	0.000959568	14	CADD_SSD	SSD_controls	2853
PIGN	13	9.19488e-05	7.03136e-05	6.38469e-05	14	CADD_SSD	SSD_controls	2853
PIK3R1	11	9.58822e-05	5.27352e-05	0.000122385	14	CADD_SSD	SSD_controls	2853
PPP1R10	12	0.000102542	5.27401e-05	0.000124711	14	CADD_SSD	SSD_controls	2853
PRCC	7	0.0002009	7.03161e-05	0.000238204	14	CADD_SSD	SSD_controls	2853
PRKAG1	12	0.000104006	1.75784e-05	0.000236369	14	CADD_SSD	SSD_controls	2853
PTPN12	8	0.000197757	7.03146e-05	0.000358745	14	CADD_SSD	SSD_controls	2853
PTPN2	7	0.000195874	5.27352e-05	0.00026415	14	CADD_SSD	SSD_controls	2853
RAB21	4	0.00039552	0.000123061	0.000623226	14	CADD_SSD	SSD_controls	2853
RALYL	4	0.000421882	0.0003252	0.000492824	14	CADD_SSD	SSD_controls	2853
RARS1	8	0.000173587	7.91044e-05	0.000207871	14	CADD_SSD	SSD_controls	2853
REM2	9	0.000181643	5.27352e-05	0.000293485	14	CADD_SSD	SSD_controls	2853
REPS2	5	0.000302349	0.000228519	0.000204394	14	CADD_SSD	SSD_controls	2853
RNH1	9	0.000150393	8.7892e-05	0.000217453	14	CADD_SSD	SSD_controls	2853
RPS6KA1	14	8.16142e-05	6.15244e-05	7.72733e-05	14	CADD_SSD	SSD_controls	2853
RPS6KA5	8	0.000235111	6.15244e-05	0.00041883	14	CADD_SSD	SSD_controls	2853
RRP1B	9	0.000162171	0.000140627	0.000109333	14	CADD_SSD	SSD_controls	2853
RTN1	8	0.000294439	0.000219732	0.000344945	14	CADD_SSD	SSD_controls	2853
RTN4IP1	5	0.00043946	0.000351568	0.000223045	14	CADD_SSD	SSD_controls	2853
SCN3B	5	0.000225003	0.000175784	0.000192321	14	CADD_SSD	SSD_controls	2853
SEC62	8	0.00013843	9.6681e-05	0.000127606	14	CADD_SSD	SSD_controls	2853
SENP7	10	0.000123049	7.03136e-05	0.000138412	14	CADD_SSD	SSD_controls	2853
SF3B6	5	0.000397272	8.7892e-05	0.000706053	14	CADD_SSD	SSD_controls	2853
SLC20A2	11	0.00017099	0.000193362	0.000134125	14	CADD_SSD	SSD_controls	2853
SLC2A3	10	0.000253131	7.91056e-05	0.000492069	14	CADD_SSD	SSD_controls	2853
SLC30A7	8	0.000226322	0.000175784	0.000232148	14	CADD_SSD	SSD_controls	2853
SLC39A14	5	0.000495711	0.000123049	0.000884037	14	CADD_SSD	SSD_controls	2853
SNRNP35	9	0.000154299	0.000158206	0.000142747	14	CADD_SSD	SSD_controls	2853
SNRNP40	5	0.000562508	0.000193362	0.000796671	14	CADD_SSD	SSD_controls	2853
SNRNP48	4	0.000694346	0.000518563	0.000690198	14	CADD_SSD	SSD_controls	2853
SNRNP70	12	7.61731e-05	4.3946e-05	6.24121e-05	14	CADD_SSD	SSD_controls	2853
SRFBP1	11	0.000159804	0.00010547	0.000158684	14	CADD_SSD	SSD_controls	2853
SSB	7	0.000276232	0.000175784	0.000284117	14	CADD_SSD	SSD_controls	2853
STAU1	11	5.75293e-05	5.27352e-05	4.52219e-05	14	CADD_SSD	SSD_controls	2853
STIM2	11	0.000102274	5.27352e-05	0.000105124	14	CADD_SSD	SSD_controls	2853
STX17	4	0.000483405	0.000360357	0.000493969	14	CADD_SSD	SSD_controls	2853
SYT13	11	7.51081e-05	5.27352e-05	4.52224e-05	14	CADD_SSD	SSD_controls	2853
SYT6	7	0.000218474	5.27352e-05	0.000439092	14	CADD_SSD	SSD_controls	2853
TBCCD1	11	0.000134235	7.03136e-05	0.000222805	14	CADD_SSD	SSD_controls	2853
TBL2	10	9.49233e-05	7.03134e-05	0.000100537	14	CADD_SSD	SSD_controls	2853
TCF4	6	0.000310552	0.000123049	0.0005139	14	CADD_SSD	SSD_controls	2853
TELO2	10	7.91028e-05	6.15244e-05	6.59025e-05	14	CADD_SSD	SSD_controls	2853
THOC7	11	9.74802e-05	7.03136e-05	0.000112931	14	CADD_SSD	SSD_controls	2853
THUMPD1	9	0.0001543	7.03136e-05	0.000183266	14	CADD_SSD	SSD_controls	2853
TMCO1	4	0.000386725	0.000386725	0.000376742	14	CADD_SSD	SSD_controls	2853
TMCO3	8	0.000127443	7.91028e-05	0.000118759	14	CADD_SSD	SSD_controls	2853
TMX1	6	0.000213872	0.000228522	0.00014212	14	CADD_SSD	SSD_controls	2853
TOPBP1	10	0.000165237	8.78918e-05	0.000195077	14	CADD_SSD	SSD_controls	2853
TRAPPC5	6	0.00033692	5.27365e-05	0.000705192	14	CADD_SSD	SSD_controls	2853
TXN	2	0.000668004	0.000668004	0.000919841	14	CADD_SSD	SSD_controls	2853
TYW3	5	0.000516806	7.03136e-05	0.000961895	14	CADD_SSD	SSD_controls	2853
VAT1L	9	0.000115236	8.7892e-05	0.000147363	14	CADD_SSD	SSD_controls	2853
ZBED4	13	6.49048e-05	5.27352e-05	5.09392e-05	14	CADD_SSD	SSD_controls	2853
ZBTB2	9	0.000156255	7.03136e-05	0.000182567	14	CADD_SSD	SSD_controls	2853
ZBTB46	7	0.000208434	8.78951e-05	0.00022407	14	CADD_SSD	SSD_controls	2853
ZCCHC7	9	0.0002168	0.000123049	0.000197903	14	CADD_SSD	SSD_controls	2853
ZNF346	6	0.000418951	0.000131838	0.000585485	14	CADD_SSD	SSD_controls	2853
ABCG8	3	0.000626962	3.51568e-05	0.0010403	14	LOF_SSD	SSD_cases	3116
ADA2	1	0.00144143	0.00144143		14	LOF_SSD	SSD_cases	3116
ALDH8A1	1	0.00116017	0.00116017		14	LOF_SSD	SSD_cases	3116
ALKBH3	2	0.00123049	0.00123049	0.0011684	14	LOF_SSD	SSD_cases	3116
ARHGAP40	6	0.000287115	0.000114262	0.000342245	14	LOF_SSD	SSD_cases	3116
B3GLCT	3	0.000914078	5.27352e-05	0.00152244	14	LOF_SSD	SSD_cases	3116
BPIFB3	4	0.000496589	8.78918e-05	0.000829279	14	LOF_SSD	SSD_cases	3116
CCDC17	3	0.000867201	0.000404303	0.00107103	14	LOF_SSD	SSD_cases	3116
CROCC	5	0.000242583	0.000175784	0.000179437	14	LOF_SSD	SSD_cases	3116
DCAF4L2	1	0.00228519	0.00228519		14	LOF_SSD	SSD_cases	3116
DCD	1	0.00233793	0.00233793		14	LOF_SSD	SSD_cases	3116
DDX55	4	0.000377936	0.000369147	0.000317873	14	LOF_SSD	SSD_cases	3116
DENND2D	1	0.00200394	0.00200394		14	LOF_SSD	SSD_cases	3116
DNAH5	8	0.000153811	5.27352e-05	0.00026355	14	LOF_SSD	SSD_cases	3116
DOCK6	3	0.000480476	0.000281254	0.000554858	14	LOF_SSD	SSD_cases	3116
DUSP16	3	0.000864295	0.000474617	0.00109486	14	LOF_SSD	SSD_cases	3116
DZANK1	5	0.000337505	7.03136e-05	0.000426869	14	LOF_SSD	SSD_cases	3116
ERICH6	3	0.00077931	0.000457038	0.000683603	14	LOF_SSD	SSD_cases	3116
GMPR	2	0.00137112	0.00137112	0.00169046	14	LOF_SSD	SSD_cases	3116
IQCA1	2	0.000966844	0.000966844	0.00134246	14	LOF_SSD	SSD_cases	3116
ITIH1	6	0.000257821	0.000281257	0.000211141	14	LOF_SSD	SSD_cases	3116
KCNRG	2	0.000870129	0.000870129	0.00120569	14	LOF_SSD	SSD_cases	3116
LRPPRC	3	0.000527352	0.000123049	0.000793369	14	LOF_SSD	SSD_cases	3116
MCEMP1	2	0.000905289	0.000905289	0.00123055	14	LOF_SSD	SSD_cases	3116
MYH3	3	0.000873059	0.000228519	0.00130333	14	LOF_SSD	SSD_cases	3116
MYOF	6	0.000257817	7.03137e-05	0.00034548	14	LOF_SSD	SSD_cases	3116
NLRP4	3	0.000691416	0.000158206	0.000985068	14	LOF_SSD	SSD_cases	3116
NOC3L	2	0.000729501	0.000729501	0.000609057	14	LOF_SSD	SSD_cases	3116
OTOS	1	0.00265443	0.00265443		14	LOF_SSD	SSD_cases	3116
PCED1A	1	0.00116017	0.00116017		14	LOF_SSD	SSD_cases	3116
PIP4K2A	1	0.00237308	0.00237308		14	LOF_SSD	SSD_cases	3116
PRB1	2	0.001376	0.001376	0.00192101	14	LOF_SSD	SSD_cases	3116
RETSAT	6	0.000448249	0.00021973	0.000470857	14	LOF_SSD	SSD_cases	3116
USP6	7	0.000253631	0.000140627	0.000388301	14	LOF_SSD	SSD_cases	3116
VPS13C	3	0.000603525	0.000210941	0.000804839	14	LOF_SSD	SSD_cases	3116
WDR73	1	0.00191605	0.00191605		14	LOF_SSD	SSD_cases	3116
WRN	5	0.000312896	3.51568e-05	0.000430473	14	LOF_SSD	SSD_cases	3116
ZNF780A	4	0.000360358	9.66814e-05	0.000583452	14	LOF_SSD	SSD_cases	3116
AASDHPPT	7	0.000155694	8.7892e-05	0.000179675	15	CADD_SSD	SSD_cases_controls	5969
ADK	10	0.000100197	6.15244e-05	0.000115135	15	CADD_SSD	SSD_cases_controls	5969
ANAPC4	8	9.00893e-05	6.15244e-05	7.65865e-05	15	CADD_SSD	SSD_cases_controls	5969
AP2A2	3	0.000398455	0.000210941	0.000468519	15	CADD_SSD	SSD_cases_controls	5969
AS3MT	8	0.000101076	4.3946e-05	0.000120237	15	CADD_SSD	SSD_cases_controls	5969
ATP5PF	4	0.000193362	7.03136e-05	0.000270426	15	CADD_SSD	SSD_cases_controls	5969
ATP6V1C1	5	0.000147659	5.27352e-05	0.000171604	15	CADD_SSD	SSD_cases_controls	5969
BCKDHB	10	8.78944e-05	4.3946e-05	0.000112407	15	CADD_SSD	SSD_cases_controls	5969
BORCS6	7	0.000118029	0.00010547	7.77687e-05	15	CADD_SSD	SSD_cases_controls	5969
BRMS1L	5	0.000172268	5.27352e-05	0.000209987	15	CADD_SSD	SSD_cases_controls	5969
CALB1	4	0.000377935	5.27352e-05	0.000674652	15	CADD_SSD	SSD_cases_controls	5969
CAMKV	7	0.000123057	7.03161e-05	0.000128788	15	CADD_SSD	SSD_cases_controls	5969
CDH6	14	6.15245e-05	5.27352e-05	5.00764e-05	15	CADD_SSD	SSD_cases_controls	5969
CENPC	7	0.000148161	7.03136e-05	0.000208943	15	CADD_SSD	SSD_cases_controls	5969
COL26A1	6	0.000222661	8.78918e-05	0.000357437	15	CADD_SSD	SSD_cases_controls	5969
CPSF7	11	0.000127843	8.7892e-05	0.000117418	15	CADD_SSD	SSD_cases_controls	5969
CUL3	14	4.64572e-05	1.75784e-05	4.85618e-05	15	CADD_SSD	SSD_cases_controls	5969
CXADR	11	0.000115059	5.27352e-05	0.00011429	15	CADD_SSD	SSD_cases_controls	5969
CYGB	5	0.000253129	0.000158206	0.000215506	15	CADD_SSD	SSD_cases_controls	5969
DCX	5	0.000326958	0.000351568	0.00027221	15	CADD_SSD	SSD_cases_controls	5969
DCXR	9	0.000105474	7.03136e-05	0.000125544	15	CADD_SSD	SSD_cases_controls	5969
DDX39B	12	3.66217e-05	3.51568e-05	2.30518e-05	15	CADD_SSD	SSD_cases_controls	5969
DENR	5	0.000189847	3.51568e-05	0.00034612	15	CADD_SSD	SSD_cases_controls	5969
DMTN	11	6.07259e-05	3.5158e-05	4.47229e-05	15	CADD_SSD	SSD_cases_controls	5969
EXOC1	13	5.1383e-05	3.51568e-05	4.33332e-05	15	CADD_SSD	SSD_cases_controls	5969
FAF2	10	0.000101955	5.27352e-05	0.000130707	15	CADD_SSD	SSD_cases_controls	5969
FMR1	6	0.000228519	8.78921e-05	0.000307094	15	CADD_SSD	SSD_cases_controls	5969
FYTTD1	7	0.000213452	0.000263676	0.000145462	15	CADD_SSD	SSD_cases_controls	5969
GFUS	7	0.000183318	0.000123049	0.000209436	15	CADD_SSD	SSD_cases_controls	5969
GGA1	10	8.96512e-05	5.27352e-05	9.53691e-05	15	CADD_SSD	SSD_cases_controls	5969
GID4	5	0.000182815	7.03136e-05	0.000253702	15	CADD_SSD	SSD_cases_controls	5969
GOSR1	7	0.000118026	1.75784e-05	0.000250395	15	CADD_SSD	SSD_cases_controls	5969
GULP1	5	0.000232036	0.000158206	0.000230001	15	CADD_SSD	SSD_cases_controls	5969
HSD17B11	6	0.000140627	0.000123049	8.01699e-05	15	CADD_SSD	SSD_cases_controls	5969
HTRA1	9	6.05478e-05	5.27352e-05	3.52786e-05	15	CADD_SSD	SSD_cases_controls	5969
INF2	9	8.98454e-05	3.5158e-05	0.000134863	15	CADD_SSD	SSD_cases_controls	5969
INTS1	10	4.57038e-05	3.51568e-05	3.01065e-05	15	CADD_SSD	SSD_cases_controls	5969
KHDRBS1	10	7.55872e-05	6.15244e-05	6.83578e-05	15	CADD_SSD	SSD_cases_controls	5969
KLHL15	8	7.91028e-05	2.63676e-05	9.85467e-05	15	CADD_SSD	SSD_cases_controls	5969
LCLAT1	14	4.64572e-05	3.51568e-05	3.75163e-05	15	CADD_SSD	SSD_cases_controls	5969
LEMD2	8	0.000116457	7.91044e-05	0.000112336	15	CADD_SSD	SSD_cases_controls	5969
LIMA1	7	0.000123049	7.03136e-05	0.000142447	15	CADD_SSD	SSD_cases_controls	5969
LIN28A	9	0.000140627	3.51568e-05	0.000246568	15	CADD_SSD	SSD_cases_controls	5969
MED30	6	0.0001084	5.27352e-05	0.000147246	15	CADD_SSD	SSD_cases_controls	5969
METAP2	9	9.96109e-05	7.03136e-05	9.25999e-05	15	CADD_SSD	SSD_cases_controls	5969
MICU1	8	0.000101076	5.27352e-05	0.000109071	15	CADD_SSD	SSD_cases_controls	5969
MINDY3	11	6.39213e-05	3.51568e-05	5.5739e-05	15	CADD_SSD	SSD_cases_controls	5969
MPZL1	10	0.000128322	5.27352e-05	0.000217993	15	CADD_SSD	SSD_cases_controls	5969
MRPS26	8	0.000160407	0.000131853	0.00014045	15	CADD_SSD	SSD_cases_controls	5969
MVK	10	0.000100197	6.15244e-05	0.000111499	15	CADD_SSD	SSD_cases_controls	5969
NFYC	9	5.85947e-05	1.75784e-05	9.1762e-05	15	CADD_SSD	SSD_cases_controls	5969
NOP10	8	0.000120852	9.6681e-05	0.000105235	15	CADD_SSD	SSD_cases_controls	5969
NR2F6	8	9.88785e-05	3.51568e-05	0.000105444	15	CADD_SSD	SSD_cases_controls	5969
NUP54	9	9.57046e-05	3.51568e-05	0.000107685	15	CADD_SSD	SSD_cases_controls	5969
OFD1	10	8.61343e-05	5.27352e-05	9.01862e-05	15	CADD_SSD	SSD_cases_controls	5969
ORC2	6	0.000155278	0.000158213	0.000133604	15	CADD_SSD	SSD_cases_controls	5969
PDE10A	9	8.39857e-05	5.27352e-05	9.57893e-05	15	CADD_SSD	SSD_cases_controls	5969
PDE7A	8	0.000134035	4.3946e-05	0.00023357	15	CADD_SSD	SSD_cases_controls	5969
PDK3	3	0.000375017	5.27352e-05	0.0005735	15	CADD_SSD	SSD_cases_controls	5969
PDP1	12	4.83406e-05	3.51568e-05	5.03507e-05	15	CADD_SSD	SSD_cases_controls	5969
PHYHIP	12	8.20325e-05	5.27352e-05	7.61936e-05	15	CADD_SSD	SSD_cases_controls	5969
PKMYT1	11	3.83546e-05	3.5158e-05	2.70262e-05	15	CADD_SSD	SSD_cases_controls	5969
POLE2	9	9.76578e-05	7.03136e-05	6.03269e-05	15	CADD_SSD	SSD_cases_controls	5969
POLR2E	10	0.000124807	7.91056e-05	8.78722e-05	15	CADD_SSD	SSD_cases_controls	5969
PRKAB1	5	0.000326958	0.00010547	0.000488508	15	CADD_SSD	SSD_cases_controls	5969
PSMB7	9	0.000107424	3.51568e-05	0.000127199	15	CADD_SSD	SSD_cases_controls	5969
PSMD14	9	0.000119142	5.27352e-05	0.000198639	15	CADD_SSD	SSD_cases_controls	5969
PTS	8	0.000116457	9.66813e-05	8.76089e-05	15	CADD_SSD	SSD_cases_controls	5969
RAB14	11	5.11371e-05	3.51568e-05	2.88355e-05	15	CADD_SSD	SSD_cases_controls	5969
RAB35	10	0.000110744	3.51568e-05	0.000125685	15	CADD_SSD	SSD_cases_controls	5969
RAC3	9	0.000105474	7.03136e-05	0.000125544	15	CADD_SSD	SSD_cases_controls	5969
REXO2	10	0.000112502	7.03136e-05	0.000135454	15	CADD_SSD	SSD_cases_controls	5969
RGS17	8	6.15283e-05	3.51722e-05	4.40689e-05	15	CADD_SSD	SSD_cases_controls	5969
RPL10A	9	0.000103517	3.51568e-05	0.000180862	15	CADD_SSD	SSD_cases_controls	5969
SCG2	8	7.25108e-05	3.51568e-05	8.63401e-05	15	CADD_SSD	SSD_cases_controls	5969
SMPDL3A	6	0.000175785	7.03146e-05	0.000269127	15	CADD_SSD	SSD_cases_controls	5969
SORD	8	0.000204349	0.00010547	0.000304748	15	CADD_SSD	SSD_cases_controls	5969
STBD1	9	9.57046e-05	0.00010547	8.8815e-05	15	CADD_SSD	SSD_cases_controls	5969
TAF11	6	0.000184573	0.000140627	0.000179867	15	CADD_SSD	SSD_cases_controls	5969
TAF1A	9	9.37515e-05	5.27352e-05	9.46626e-05	15	CADD_SSD	SSD_cases_controls	5969
TMEM163	10	5.97665e-05	2.63676e-05	6.79293e-05	15	CADD_SSD	SSD_cases_controls	5969
TMEM201	10	9.66813e-05	7.91029e-05	7.78449e-05	15	CADD_SSD	SSD_cases_controls	5969
TMEM33	11	6.55195e-05	5.27352e-05	3.24995e-05	15	CADD_SSD	SSD_cases_controls	5969
TMEM97	4	0.000333991	7.91028e-05	0.000539519	15	CADD_SSD	SSD_cases_controls	5969
TMX4	11	8.14998e-05	3.51568e-05	9.24406e-05	15	CADD_SSD	SSD_cases_controls	5969
TPM3	6	0.000117189	4.3946e-05	0.000135555	15	CADD_SSD	SSD_cases_controls	5969
UBE2Z	7	8.7892e-05	3.51568e-05	7.79552e-05	15	CADD_SSD	SSD_cases_controls	5969
USP27X	7	9.79378e-05	0.00010547	7.16633e-05	15	CADD_SSD	SSD_cases_controls	5969
UTP3	7	0.000120538	3.51568e-05	0.000213713	15	CADD_SSD	SSD_cases_controls	5969
WARS2	11	0.000127843	5.27352e-05	0.000152859	15	CADD_SSD	SSD_cases_controls	5969
WDR26	10	7.20715e-05	7.91028e-05	4.9338e-05	15	CADD_SSD	SSD_cases_controls	5969
ZFR	13	5.27352e-05	3.51568e-05	5.78575e-05	15	CADD_SSD	SSD_cases_controls	5969
ZMYND11	14	3.7668e-05	3.51568e-05	1.80549e-05	15	CADD_SSD	SSD_cases_controls	5969
ZNF622	7	0.000140627	3.51568e-05	0.000162382	15	CADD_SSD	SSD_cases_controls	5969
ZNF770	9	9.37521e-05	7.03136e-05	6.92069e-05	15	CADD_SSD	SSD_cases_controls	5969
ABHD10	1	0.00239066	0.00239066		15	CADD_SSD	SSD_cases	3116
ACVR2A	4	0.000452643	4.3946e-05	0.000835342	15	CADD_SSD	SSD_cases	3116
AGGF1	6	0.00033692	0.000175784	0.00047772	15	CADD_SSD	SSD_cases	3116
ALG8	13	0.000135218	0.00010547	0.0001324	15	CADD_SSD	SSD_cases	3116
ANKMY2	7	0.000130582	7.03136e-05	0.000125065	15	CADD_SSD	SSD_cases	3116
ATP11C	8	0.000180179	5.27352e-05	0.000298574	15	CADD_SSD	SSD_cases	3116
ATP2A2	9	0.000107424	8.7892e-05	7.42906e-05	15	CADD_SSD	SSD_cases	3116
B3GALT4	12	0.000101076	7.03136e-05	0.000114444	15	CADD_SSD	SSD_cases	3116
BET1	6	0.000319341	0.000140627	0.000369467	15	CADD_SSD	SSD_cases	3116
BIRC2	6	0.000363286	0.000114259	0.000483155	15	CADD_SSD	SSD_cases	3116
BRD3	4	0.00108547	4.3946e-05	0.00210067	15	CADD_SSD	SSD_cases	3116
CASP6	12	0.000190433	0.000149416	0.000171552	15	CADD_SSD	SSD_cases	3116
CCDC106	8	0.000175787	6.15268e-05	0.000209681	15	CADD_SSD	SSD_cases	3116
CCNL2	12	9.81467e-05	7.03136e-05	6.68146e-05	15	CADD_SSD	SSD_cases	3116
CD47	6	0.000278325	4.3946e-05	0.000570302	15	CADD_SSD	SSD_cases	3116
CDC5L	8	0.000156008	7.91028e-05	0.000185185	15	CADD_SSD	SSD_cases	3116
CENPB	8	0.000254887	7.03167e-05	0.000471677	15	CADD_SSD	SSD_cases	3116
CLCN7	11	8.6294e-05	5.27352e-05	0.000109341	15	CADD_SSD	SSD_cases	3116
CLN8	5	0.000295316	7.03136e-05	0.000484824	15	CADD_SSD	SSD_cases	3116
CMBL	6	0.00032813	0.00021094	0.00033439	15	CADD_SSD	SSD_cases	3116
CNR1	10	0.000261918	0.00010547	0.000255334	15	CADD_SSD	SSD_cases	3116
COP1	5	0.000341021	0.000263676	0.000367174	15	CADD_SSD	SSD_cases	3116
CORO2B	6	0.000410162	6.15244e-05	0.000851248	15	CADD_SSD	SSD_cases	3116
COX6C	9	0.000181644	0.000158206	0.000158693	15	CADD_SSD	SSD_cases	3116
CPOX	5	0.00064337	0.000193362	0.000688549	15	CADD_SSD	SSD_cases	3116
CSDE1	10	9.49233e-05	1.75784e-05	0.000161789	15	CADD_SSD	SSD_cases	3116
DBI	3	0.000820326	0.00033399	0.000919526	15	CADD_SSD	SSD_cases	3116
DCLK1	11	7.19116e-05	3.51568e-05	9.70654e-05	15	CADD_SSD	SSD_cases	3116
DDX18	10	0.00017227	5.27352e-05	0.000287627	15	CADD_SSD	SSD_cases	3116
DDX19A	8	0.000195565	6.15244e-05	0.000404637	15	CADD_SSD	SSD_cases	3116
DDX5	13	8.11311e-05	3.51568e-05	0.000119339	15	CADD_SSD	SSD_cases	3116
DNAJB6	7	0.000253631	0.000140627	0.000354319	15	CADD_SSD	SSD_cases	3116
DUSP3	7	0.00027121	0.000123049	0.00033917	15	CADD_SSD	SSD_cases	3116
EPHA5	10	0.000110747	9.6685e-05	9.52242e-05	15	CADD_SSD	SSD_cases	3116
FAM219A	4	0.000426276	0.000184573	0.000605095	15	CADD_SSD	SSD_cases	3116
FAR2	6	0.000266606	0.000123049	0.000368463	15	CADD_SSD	SSD_cases	3116
FARS2	14	0.000123049	8.7892e-05	0.000132624	15	CADD_SSD	SSD_cases	3116
FASTKD3	12	0.000123049	7.91028e-05	0.000131545	15	CADD_SSD	SSD_cases	3116
FBXL2	8	9.66813e-05	4.3946e-05	9.85467e-05	15	CADD_SSD	SSD_cases	3116
FBXL7	10	0.00018809	0.000123055	0.000184745	15	CADD_SSD	SSD_cases	3116
FBXO3	4	0.000272465	0.000131838	0.000339799	15	CADD_SSD	SSD_cases	3116
FDFT1	13	0.00012981	7.03136e-05	0.000145582	15	CADD_SSD	SSD_cases	3116
FGD1	4	0.000681183	0.000632861	0.000685404	15	CADD_SSD	SSD_cases	3116
FOXJ3	8	0.000118654	6.15244e-05	0.000163758	15	CADD_SSD	SSD_cases	3116
GALNT4	9	0.000126957	0.000123049	9.69929e-05	15	CADD_SSD	SSD_cases	3116
GDAP1	13	0.000113583	5.27352e-05	0.000160406	15	CADD_SSD	SSD_cases	3116
GFPT1	12	0.000147952	7.91026e-05	0.000154424	15	CADD_SSD	SSD_cases	3116
GINS3	9	0.000181644	0.000123049	0.000160869	15	CADD_SSD	SSD_cases	3116
GNL3L	8	0.000149416	0.000123049	0.000119592	15	CADD_SSD	SSD_cases	3116
GNPAT	8	0.000182376	0.000158206	0.000186018	15	CADD_SSD	SSD_cases	3116
GPAM	11	6.55195e-05	5.27352e-05	4.91509e-05	15	CADD_SSD	SSD_cases	3116
GSK3B	7	0.000135605	0.000123049	0.000120816	15	CADD_SSD	SSD_cases	3116
GSTM1	2	0.00105471	0.00105471	0.00121812	15	CADD_SSD	SSD_cases	3116
H2AC6	7	0.000158205	0.00010547	0.000180981	15	CADD_SSD	SSD_cases	3116
HNRNPF	7	0.000301344	7.03136e-05	0.000597875	15	CADD_SSD	SSD_cases	3116
HOOK3	9	0.000125002	0.00010547	9.23681e-05	15	CADD_SSD	SSD_cases	3116
HS2ST1	6	0.000322271	5.27352e-05	0.000669705	15	CADD_SSD	SSD_cases	3116
HSPA9	10	0.00013008	6.15244e-05	0.000144052	15	CADD_SSD	SSD_cases	3116
KDSR	4	0.000426277	0.00010547	0.000703779	15	CADD_SSD	SSD_cases	3116
KPTN	8	0.0001626	0.000123049	0.000143655	15	CADD_SSD	SSD_cases	3116
LAS1L	11	6.23234e-05	5.27352e-05	3.27578e-05	15	CADD_SSD	SSD_cases	3116
LDB1	4	0.000522956	0.000166995	0.00079257	15	CADD_SSD	SSD_cases	3116
LIX1L	13	9.33008e-05	3.51568e-05	0.000114684	15	CADD_SSD	SSD_cases	3116
LRRC14	3	0.00064454	0.000175784	0.00092053	15	CADD_SSD	SSD_cases	3116
LRRC24	3	0.00064454	0.000175784	0.00092053	15	CADD_SSD	SSD_cases	3116
LRRC8C	13	9.33007e-05	5.27352e-05	0.000106294	15	CADD_SSD	SSD_cases	3116
MCUR1	2	0.000905287	0.000905287	0.000261026	15	CADD_SSD	SSD_cases	3116
MED17	10	0.000207425	0.000114259	0.000317905	15	CADD_SSD	SSD_cases	3116
MLYCD	11	0.000190166	5.27352e-05	0.00034337	15	CADD_SSD	SSD_cases	3116
NES	11	7.35104e-05	5.27352e-05	9.09393e-05	15	CADD_SSD	SSD_cases	3116
NHEJ1	10	0.000226761	0.000140627	0.000292087	15	CADD_SSD	SSD_cases	3116
NSL1	5	0.000284769	8.7892e-05	0.000434046	15	CADD_SSD	SSD_cases	3116
NSMCE4A	2	0.000782239	0.000782239	0.00108139	15	CADD_SSD	SSD_cases	3116
NSUN3	9	0.000208987	8.7892e-05	0.000368983	15	CADD_SSD	SSD_cases	3116
NUBP1	12	9.66812e-05	7.03136e-05	9.9297e-05	15	CADD_SSD	SSD_cases	3116
NUP37	9	0.000169925	0.000193362	0.000147072	15	CADD_SSD	SSD_cases	3116
PABPN1	2	0.000914079	0.000914079	0.00126784	15	CADD_SSD	SSD_cases	3116
PARS2	7	0.000303856	3.51568e-05	0.000454974	15	CADD_SSD	SSD_cases	3116
PDCD6	2	0.000949232	0.000949232	0.00124298	15	CADD_SSD	SSD_cases	3116
PGRMC1	4	0.000558194	0.000210969	0.000811566	15	CADD_SSD	SSD_cases	3116
PICK1	10	0.000158208	7.03136e-05	0.000201625	15	CADD_SSD	SSD_cases	3116
PLEKHJ1	8	0.000217538	9.6687e-05	0.000297575	15	CADD_SSD	SSD_cases	3116
PLPP1	5	0.000583602	0.000158206	0.00094845	15	CADD_SSD	SSD_cases	3116
PNMA8A	7	0.000321433	5.27352e-05	0.000666798	15	CADD_SSD	SSD_cases	3116
POMK	10	0.000161722	8.7892e-05	0.000218583	15	CADD_SSD	SSD_cases	3116
PSMA4	7	0.000155694	7.03136e-05	0.000289453	15	CADD_SSD	SSD_cases	3116
PSMD6	3	0.000597665	0.000246098	0.000702255	15	CADD_SSD	SSD_cases	3116
PTPN2	9	0.000181643	0.00010547	0.000230035	15	CADD_SSD	SSD_cases	3116
PTPRN2	10	0.00011426	3.51568e-05	0.000233682	15	CADD_SSD	SSD_cases	3116
RAP1GAP2	11	0.000142225	8.7892e-05	0.000215212	15	CADD_SSD	SSD_cases	3116
RBMS3	8	0.000248295	4.3946e-05	0.000351246	15	CADD_SSD	SSD_cases	3116
RIOK2	4	0.00043067	0.000298833	0.000448735	15	CADD_SSD	SSD_cases	3116
RNF149	4	0.000303227	0.000175784	0.000342177	15	CADD_SSD	SSD_cases	3116
RPIA	10	0.000172268	0.00010547	0.000190914	15	CADD_SSD	SSD_cases	3116
RPL17	6	0.000243168	0.000184573	0.000200553	15	CADD_SSD	SSD_cases	3116
RPL35A	3	0.000591806	0.000720714	0.000352154	15	CADD_SSD	SSD_cases	3116
RTCB	10	0.000217973	7.03148e-05	0.000325104	15	CADD_SSD	SSD_cases	3116
[truncated: 17,352 more rows]

## Sheet: TS2 Sums vars per netw
Table S2: Summary statistics of CADD and LoF variants across the 22,092 SSD cases and population controls, by Network. Note that any summary statistic computed on less than or equal to 5 individuals was removed, i.e. here Sum_alleles is > 10
Network	N_prot_in_list	N_prot_in_data	Variant_type	Sum_variants	Sum_alleles	Dataset	Dataset_size	Network_label
SCHEMA_10	10	6	LOF_SSD	11	17	SSD_cases	3116	SCHEMA_10 (6 proteins, 11 variants, 17 alleles)
HCN4_ExN	72	18	LOF_SSD	31	32	SSD_cases	3116	HCN4_ExN (18 proteins, 31 variants, 32 alleles)
SCHEMA_32	32	14	LOF_SSD	24	50	SSD_cases	3116	SCHEMA_32 (14 proteins, 24 variants, 50 alleles)
GRIA3_ExN	54	16	LOF_SSD	25	58	SSD_cases	3116	GRIA3_ExN (16 proteins, 25 variants, 58 alleles)
SCZ_Module3	718	211	LOF_SSD	352	749	SSD_cases	3116	SCZ_Module3 (211 proteins, 352 variants, 749 alleles)
SCHEMA_10	10	10	CADD_SSD	302	828	SSD_controls	2853	SCHEMA_10 (10 proteins, 302 variants, 828 alleles)
SCHEMA_10	10	10	CADD_SSD	305	861	SSD_cases	3116	SCHEMA_10 (10 proteins, 305 variants, 861 alleles)
SCHEMA_10	10	10	CADD_SSD	496	1689	SSD_cases_controls	5969	SCHEMA_10 (10 proteins, 496 variants, 1689 alleles)
SCHEMA_32	32	27	CADD_SSD	690	1946	SSD_controls	2853	SCHEMA_32 (27 proteins, 690 variants, 1946 alleles)
SCHEMA_32	32	29	CADD_SSD	780	2159	SSD_cases	3116	SCHEMA_32 (29 proteins, 780 variants, 2159 alleles)
HCN4_ExN	72	68	CADD_SSD	884	2335	SSD_controls	2853	HCN4_ExN (68 proteins, 884 variants, 2335 alleles)
GRIA3_ExN	54	54	CADD_SSD	883	2472	SSD_controls	2853	GRIA3_ExN (54 proteins, 883 variants, 2472 alleles)
HCN4_ExN	72	68	CADD_SSD	1002	2525	SSD_cases	3116	HCN4_ExN (68 proteins, 1002 variants, 2525 alleles)
GRIA3_ExN	54	54	CADD_SSD	960	2660	SSD_cases	3116	GRIA3_ExN (54 proteins, 960 variants, 2660 alleles)
SCHEMA_32	32	29	CADD_SSD	1184	4105	SSD_cases_controls	5969	SCHEMA_32 (29 proteins, 1184 variants, 4105 alleles)
HCN4_ExN	72	68	CADD_SSD	1489	4860	SSD_cases_controls	5969	HCN4_ExN (68 proteins, 1489 variants, 4860 alleles)
GRIA3_ExN	54	54	CADD_SSD	1427	5132	SSD_cases_controls	5969	GRIA3_ExN (54 proteins, 1427 variants, 5132 alleles)
WholeProteome	8104	3133	LOF_SSD	5452	12004	SSD_cases	3116	WholeProteome (3133 proteins, 5452 variants, 12004 alleles)
SCZ_Module3	718	659	CADD_SSD	10440	31813	SSD_controls	2853	SCZ_Module3 (659 proteins, 10440 variants, 31813 alleles)
SCZ_Module3	718	656	CADD_SSD	11478	35088	SSD_cases	3116	SCZ_Module3 (656 proteins, 11478 variants, 35088 alleles)
SCZ_Module3	718	671	CADD_SSD	17065	66901	SSD_cases_controls	5969	SCZ_Module3 (671 proteins, 17065 variants, 66901 alleles)
WholeProteome	8104	7620	CADD_SSD	106039	331027	SSD_controls	2853	WholeProteome (7620 proteins, 106039 variants, 331027 alleles)
WholeProteome	8104	7681	CADD_SSD	115094	362871	SSD_cases	3116	WholeProteome (7681 proteins, 115094 variants, 362871 alleles)
WholeProteome	8104	7770	CADD_SSD	171768	693898	SSD_cases_controls	5969	WholeProteome (7770 proteins, 171768 variants, 693898 alleles)

## Sheet: TS3 Sums CADD var cluster
Table S3: Summary statistics of CADD variants across the 22,092 SSD cases and population controls, by Network and Cluster. Note that any summary statistic computed on less than or equal to 5 individuals was removed, i.e. here n_alleles_in_cluster is > 10
cluster	network	n_alleles_in_cluster	n_variants_in_cluster	cluster_size
6	SCHEMA_10	45	45	283
3	SCHEMA_10	47	47	381
8	SCHEMA_10	56	56	411
4	SCHEMA_10	58	57	147
1	SCHEMA_10	80	80	367
5	SCHEMA_10	82	82	182
6	SCHEMA_32	93	93	283
3	SCHEMA_32	95	94	381
3	GRIA3_ExN	105	105	381
2	SCHEMA_10	108	107	499
7	SCHEMA_10	120	120	147
6	GRIA3_ExN	123	122	283
4	SCHEMA_32	124	123	147
10	SCHEMA_10	125	125	487
3	HCN4_ExN	132	132	381
6	HCN4_ExN	140	140	283
9	SCHEMA_10	140	140	212
4	HCN4_ExN	143	143	147
8	SCHEMA_32	154	154	411
4	GRIA3_ExN	165	164	147
8	GRIA3_ExN	180	176	411
8	HCN4_ExN	189	189	411
5	SCHEMA_32	198	198	182
5	HCN4_ExN	225	225	182
5	GRIA3_ExN	227	225	182
1	SCHEMA_32	233	231	367
2	SCHEMA_32	281	280	499
1	HCN4_ExN	283	282	367
7	SCHEMA_32	294	293	147
2	HCN4_ExN	319	318	499
1	GRIA3_ExN	330	329	367
10	SCHEMA_32	338	338	487
7	HCN4_ExN	340	338	147
2	GRIA3_ExN	342	340	499
7	GRIA3_ExN	349	348	147
9	SCHEMA_32	349	349	212
10	HCN4_ExN	369	366	487
9	HCN4_ExN	385	385	212
10	GRIA3_ExN	414	413	487
9	GRIA3_ExN	425	422	212
0	SCHEMA_10	828	817	2853
6	SCZ_Module3	1686	1677	283
3	SCZ_Module3	1747	1738	381
0	SCHEMA_32	1946	1933	2853
4	SCZ_Module3	2075	2056	147
0	HCN4_ExN	2335	2332	2853
8	SCZ_Module3	2454	2433	411
0	GRIA3_ExN	2472	2458	2853
5	SCZ_Module3	3126	3108	182
1	SCZ_Module3	4012	3990	367
2	SCZ_Module3	4324	4295	499
7	SCZ_Module3	4765	4741	147
10	SCZ_Module3	5444	5412	487
9	SCZ_Module3	5455	5431	212
6	WholeProteome	17013	16925	283
3	WholeProteome	17168	17071	381
4	WholeProteome	21229	21092	147
8	WholeProteome	25061	24895	411
0	SCZ_Module3	31813	31591	2853
5	WholeProteome	32865	32686	182
1	WholeProteome	42857	42583	367
2	WholeProteome	44734	44449	499
7	WholeProteome	48087	47776	147
9	WholeProteome	56598	56261	212
10	WholeProteome	57259	56887	487
0	WholeProteome	331027	328793	2853

## Sheet: TS4 ALT distr CADD cc
Table S4: Distribution of ALT alleles across the 22,092 SSD cases and population controls, by Network. Note that any summary statistic computed on less than or equal to 5 individuals was removed, i.e. here n_individuals is > 5 and N_ALT_alleles is > 10
Network_label	N_ALT_alleles	n_individuals	mean	sd	Network	N_prot_in_list	N_prot_in_data	Variant_type	Sum_variants	Sum_alleles	Dataset	Dataset_size
SCZ_Module3 (671 proteins, 17065 variants, 66901 alleles)	11	664	11.2081	3.73483	SCZ_Module3	718	671	CADD_SSD	17065	66901	SSD_cases_controls	5969
SCZ_Module3 (671 proteins, 17065 variants, 66901 alleles)	12	574	11.2081	3.73483	SCZ_Module3	718	671	CADD_SSD	17065	66901	SSD_cases_controls	5969
SCZ_Module3 (671 proteins, 17065 variants, 66901 alleles)	13	512	11.2081	3.73483	SCZ_Module3	718	671	CADD_SSD	17065	66901	SSD_cases_controls	5969
SCZ_Module3 (671 proteins, 17065 variants, 66901 alleles)	14	441	11.2081	3.73483	SCZ_Module3	718	671	CADD_SSD	17065	66901	SSD_cases_controls	5969
SCZ_Module3 (671 proteins, 17065 variants, 66901 alleles)	15	331	11.2081	3.73483	SCZ_Module3	718	671	CADD_SSD	17065	66901	SSD_cases_controls	5969
SCZ_Module3 (671 proteins, 17065 variants, 66901 alleles)	16	242	11.2081	3.73483	SCZ_Module3	718	671	CADD_SSD	17065	66901	SSD_cases_controls	5969
SCZ_Module3 (671 proteins, 17065 variants, 66901 alleles)	17	175	11.2081	3.73483	SCZ_Module3	718	671	CADD_SSD	17065	66901	SSD_cases_controls	5969
SCZ_Module3 (671 proteins, 17065 variants, 66901 alleles)	18	121	11.2081	3.73483	SCZ_Module3	718	671	CADD_SSD	17065	66901	SSD_cases_controls	5969
SCZ_Module3 (671 proteins, 17065 variants, 66901 alleles)	19	80	11.2081	3.73483	SCZ_Module3	718	671	CADD_SSD	17065	66901	SSD_cases_controls	5969
SCZ_Module3 (671 proteins, 17065 variants, 66901 alleles)	20	53	11.2081	3.73483	SCZ_Module3	718	671	CADD_SSD	17065	66901	SSD_cases_controls	5969
SCZ_Module3 (671 proteins, 17065 variants, 66901 alleles)	21	39	11.2081	3.73483	SCZ_Module3	718	671	CADD_SSD	17065	66901	SSD_cases_controls	5969
SCZ_Module3 (671 proteins, 17065 variants, 66901 alleles)	22	22	11.2081	3.73483	SCZ_Module3	718	671	CADD_SSD	17065	66901	SSD_cases_controls	5969
SCZ_Module3 (671 proteins, 17065 variants, 66901 alleles)	23	10	11.2081	3.73483	SCZ_Module3	718	671	CADD_SSD	17065	66901	SSD_cases_controls	5969
SCZ_Module3 (671 proteins, 17065 variants, 66901 alleles)	24	6	11.2081	3.73483	SCZ_Module3	718	671	CADD_SSD	17065	66901	SSD_cases_controls	5969
WholeProteome (7770 proteins, 171768 variants, 693898 alleles)	78	6	116.25	13.6552	WholeProteome	8104	7770	CADD_SSD	171768	693898	SSD_cases_controls	5969
WholeProteome (7770 proteins, 171768 variants, 693898 alleles)	82	6	116.25	13.6552	WholeProteome	8104	7770	CADD_SSD	171768	693898	SSD_cases_controls	5969
WholeProteome (7770 proteins, 171768 variants, 693898 alleles)	83	6	116.25	13.6552	WholeProteome	8104	7770	CADD_SSD	171768	693898	SSD_cases_controls	5969
WholeProteome (7770 proteins, 171768 variants, 693898 alleles)	84	7	116.25	13.6552	WholeProteome	8104	7770	CADD_SSD	171768	693898	SSD_cases_controls	5969
WholeProteome (7770 proteins, 171768 variants, 693898 alleles)	85	11	116.25	13.6552	WholeProteome	8104	7770	CADD_SSD	171768	693898	SSD_cases_controls	5969
WholeProteome (7770 proteins, 171768 variants, 693898 alleles)	86	10	116.25	13.6552	WholeProteome	8104	7770	CADD_SSD	171768	693898	SSD_cases_controls	5969
WholeProteome (7770 proteins, 171768 variants, 693898 alleles)	87	13	116.25	13.6552	WholeProteome	8104	7770	CADD_SSD	171768	693898	SSD_cases_controls	5969
WholeProteome (7770 proteins, 171768 variants, 693898 alleles)	88	16	116.25	13.6552	WholeProteome	8104	7770	CADD_SSD	171768	693898	SSD_cases_controls	5969
WholeProteome (7770 proteins, 171768 variants, 693898 alleles)	89	26	116.25	13.6552	WholeProteome	8104	7770	CADD_SSD	171768	693898	SSD_cases_controls	5969
WholeProteome (7770 proteins, 171768 variants, 693898 alleles)	90	23	116.25	13.6552	WholeProteome	8104	7770	CADD_SSD	171768	693898	SSD_cases_controls	5969
WholeProteome (7770 proteins, 171768 variants, 693898 alleles)	91	30	116.25	13.6552	WholeProteome	8104	7770	CADD_SSD	171768	693898	SSD_cases_controls	5969
WholeProteome (7770 proteins, 171768 variants, 693898 alleles)	92	30	116.25	13.6552	WholeProteome	8104	7770	CADD_SSD	171768	693898	SSD_cases_controls	5969
WholeProteome (7770 proteins, 171768 variants, 693898 alleles)	93	28	116.25	13.6552	WholeProteome	8104	7770	CADD_SSD	171768	693898	SSD_cases_controls	5969
WholeProteome (7770 proteins, 171768 variants, 693898 alleles)	94	37	116.25	13.6552	WholeProteome	8104	7770	CADD_SSD	171768	693898	SSD_cases_controls	5969
WholeProteome (7770 proteins, 171768 variants, 693898 alleles)	95	44	116.25	13.6552	WholeProteome	8104	7770	CADD_SSD	171768	693898	SSD_cases_controls	5969
WholeProteome (7770 proteins, 171768 variants, 693898 alleles)	96	49	116.25	13.6552	WholeProteome	8104	7770	CADD_SSD	171768	693898	SSD_cases_controls	5969
WholeProteome (7770 proteins, 171768 variants, 693898 alleles)	97	66	116.25	13.6552	WholeProteome	8104	7770	CADD_SSD	171768	693898	SSD_cases_controls	5969
WholeProteome (7770 proteins, 171768 variants, 693898 alleles)	98	83	116.25	13.6552	WholeProteome	8104	7770	CADD_SSD	171768	693898	SSD_cases_controls	5969
WholeProteome (7770 proteins, 171768 variants, 693898 alleles)	99	84	116.25	13.6552	WholeProteome	8104	7770	CADD_SSD	171768	693898	SSD_cases_controls	5969
WholeProteome (7770 proteins, 171768 variants, 693898 alleles)	100	83	116.25	13.6552	WholeProteome	8104	7770	CADD_SSD	171768	693898	SSD_cases_controls	5969
WholeProteome (7770 proteins, 171768 variants, 693898 alleles)	101	106	116.25	13.6552	WholeProteome	8104	7770	CADD_SSD	171768	693898	SSD_cases_controls	5969
WholeProteome (7770 proteins, 171768 variants, 693898 alleles)	102	95	116.25	13.6552	WholeProteome	8104	7770	CADD_SSD	171768	693898	SSD_cases_controls	5969
WholeProteome (7770 proteins, 171768 variants, 693898 alleles)	103	141	116.25	13.6552	WholeProteome	8104	7770	CADD_SSD	171768	693898	SSD_cases_controls	5969
WholeProteome (7770 proteins, 171768 variants, 693898 alleles)	104	125	116.25	13.6552	WholeProteome	8104	7770	CADD_SSD	171768	693898	SSD_cases_controls	5969
WholeProteome (7770 proteins, 171768 variants, 693898 alleles)	105	133	116.25	13.6552	WholeProteome	8104	7770	CADD_SSD	171768	693898	SSD_cases_controls	5969
WholeProteome (7770 proteins, 171768 variants, 693898 alleles)	106	167	116.25	13.6552	WholeProteome	8104	7770	CADD_SSD	171768	693898	SSD_cases_controls	5969
WholeProteome (7770 proteins, 171768 variants, 693898 alleles)	107	170	116.25	13.6552	WholeProteome	8104	7770	CADD_SSD	171768	693898	SSD_cases_controls	5969
WholeProteome (7770 proteins, 171768 variants, 693898 alleles)	108	160	116.25	13.6552	WholeProteome	8104	7770	CADD_SSD	171768	693898	SSD_cases_controls	5969
WholeProteome (7770 proteins, 171768 variants, 693898 alleles)	109	159	116.25	13.6552	WholeProteome	8104	7770	CADD_SSD	171768	693898	SSD_cases_controls	5969
WholeProteome (7770 proteins, 171768 variants, 693898 alleles)	110	156	116.25	13.6552	WholeProteome	8104	7770	CADD_SSD	171768	693898	SSD_cases_controls	5969
WholeProteome (7770 proteins, 171768 variants, 693898 alleles)	111	185	116.25	13.6552	WholeProteome	8104	7770	CADD_SSD	171768	693898	SSD_cases_controls	5969
WholeProteome (7770 proteins, 171768 variants, 693898 alleles)	112	190	116.25	13.6552	WholeProteome	8104	7770	CADD_SSD	171768	693898	SSD_cases_controls	5969
WholeProteome (7770 proteins, 171768 variants, 693898 alleles)	113	176	116.25	13.6552	WholeProteome	8104	7770	CADD_SSD	171768	693898	SSD_cases_controls	5969
WholeProteome (7770 proteins, 171768 variants, 693898 alleles)	114	190	116.25	13.6552	WholeProteome	8104	7770	CADD_SSD	171768	693898	SSD_cases_controls	5969
WholeProteome (7770 proteins, 171768 variants, 693898 alleles)	115	184	116.25	13.6552	WholeProteome	8104	7770	CADD_SSD	171768	693898	SSD_cases_controls	5969
WholeProteome (7770 proteins, 171768 variants, 693898 alleles)	116	177	116.25	13.6552	WholeProteome	8104	7770	CADD_SSD	171768	693898	SSD_cases_controls	5969
WholeProteome (7770 proteins, 171768 variants, 693898 alleles)	117	184	116.25	13.6552	WholeProteome	8104	7770	CADD_SSD	171768	693898	SSD_cases_controls	5969
WholeProteome (7770 proteins, 171768 variants, 693898 alleles)	118	186	116.25	13.6552	WholeProteome	8104	7770	CADD_SSD	171768	693898	SSD_cases_controls	5969
WholeProteome (7770 proteins, 171768 variants, 693898 alleles)	119	166	116.25	13.6552	WholeProteome	8104	7770	CADD_SSD	171768	693898	SSD_cases_controls	5969
WholeProteome (7770 proteins, 171768 variants, 693898 alleles)	120	155	116.25	13.6552	WholeProteome	8104	7770	CADD_SSD	171768	693898	SSD_cases_controls	5969
WholeProteome (7770 proteins, 171768 variants, 693898 alleles)	121	152	116.25	13.6552	WholeProteome	8104	7770	CADD_SSD	171768	693898	SSD_cases_controls	5969
WholeProteome (7770 proteins, 171768 variants, 693898 alleles)	122	131	116.25	13.6552	WholeProteome	8104	7770	CADD_SSD	171768	693898	SSD_cases_controls	5969
WholeProteome (7770 proteins, 171768 variants, 693898 alleles)	123	129	116.25	13.6552	WholeProteome	8104	7770	CADD_SSD	171768	693898	SSD_cases_controls	5969
WholeProteome (7770 proteins, 171768 variants, 693898 alleles)	124	144	116.25	13.6552	WholeProteome	8104	7770	CADD_SSD	171768	693898	SSD_cases_controls	5969
WholeProteome (7770 proteins, 171768 variants, 693898 alleles)	125	129	116.25	13.6552	WholeProteome	8104	7770	CADD_SSD	171768	693898	SSD_cases_controls	5969
WholeProteome (7770 proteins, 171768 variants, 693898 alleles)	126	143	116.25	13.6552	WholeProteome	8104	7770	CADD_SSD	171768	693898	SSD_cases_controls	5969
WholeProteome (7770 proteins, 171768 variants, 693898 alleles)	127	116	116.25	13.6552	WholeProteome	8104	7770	CADD_SSD	171768	693898	SSD_cases_controls	5969
WholeProteome (7770 proteins, 171768 variants, 693898 alleles)	128	123	116.25	13.6552	WholeProteome	8104	7770	CADD_SSD	171768	693898	SSD_cases_controls	5969
WholeProteome (7770 proteins, 171768 variants, 693898 alleles)	129	82	116.25	13.6552	WholeProteome	8104	7770	CADD_SSD	171768	693898	SSD_cases_controls	5969
WholeProteome (7770 proteins, 171768 variants, 693898 alleles)	130	94	116.25	13.6552	WholeProteome	8104	7770	CADD_SSD	171768	693898	SSD_cases_controls	5969
WholeProteome (7770 proteins, 171768 variants, 693898 alleles)	131	83	116.25	13.6552	WholeProteome	8104	7770	CADD_SSD	171768	693898	SSD_cases_controls	5969
WholeProteome (7770 proteins, 171768 variants, 693898 alleles)	132	78	116.25	13.6552	WholeProteome	8104	7770	CADD_SSD	171768	693898	SSD_cases_controls	5969
WholeProteome (7770 proteins, 171768 variants, 693898 alleles)	133	67	116.25	13.6552	WholeProteome	8104	7770	CADD_SSD	171768	693898	SSD_cases_controls	5969
WholeProteome (7770 proteins, 171768 variants, 693898 alleles)	134	65	116.25	13.6552	WholeProteome	8104	7770	CADD_SSD	171768	693898	SSD_cases_controls	5969
WholeProteome (7770 proteins, 171768 variants, 693898 alleles)	135	62	116.25	13.6552	WholeProteome	8104	7770	CADD_SSD	171768	693898	SSD_cases_controls	5969
WholeProteome (7770 proteins, 171768 variants, 693898 alleles)	136	68	116.25	13.6552	WholeProteome	8104	7770	CADD_SSD	171768	693898	SSD_cases_controls	5969
WholeProteome (7770 proteins, 171768 variants, 693898 alleles)	137	45	116.25	13.6552	WholeProteome	8104	7770	CADD_SSD	171768	693898	SSD_cases_controls	5969
WholeProteome (7770 proteins, 171768 variants, 693898 alleles)	138	32	116.25	13.6552	WholeProteome	8104	7770	CADD_SSD	171768	693898	SSD_cases_controls	5969
WholeProteome (7770 proteins, 171768 variants, 693898 alleles)	139	40	116.25	13.6552	WholeProteome	8104	7770	CADD_SSD	171768	693898	SSD_cases_controls	5969
WholeProteome (7770 proteins, 171768 variants, 693898 alleles)	140	29	116.25	13.6552	WholeProteome	8104	7770	CADD_SSD	171768	693898	SSD_cases_controls	5969
WholeProteome (7770 proteins, 171768 variants, 693898 alleles)	141	30	116.25	13.6552	WholeProteome	8104	7770	CADD_SSD	171768	693898	SSD_cases_controls	5969
WholeProteome (7770 proteins, 171768 variants, 693898 alleles)	142	32	116.25	13.6552	WholeProteome	8104	7770	CADD_SSD	171768	693898	SSD_cases_controls	5969
WholeProteome (7770 proteins, 171768 variants, 693898 alleles)	143	37	116.25	13.6552	WholeProteome	8104	7770	CADD_SSD	171768	693898	SSD_cases_controls	5969
WholeProteome (7770 proteins, 171768 variants, 693898 alleles)	144	22	116.25	13.6552	WholeProteome	8104	7770	CADD_SSD	171768	693898	SSD_cases_controls	5969
WholeProteome (7770 proteins, 171768 variants, 693898 alleles)	145	22	116.25	13.6552	WholeProteome	8104	7770	CADD_SSD	171768	693898	SSD_cases_controls	5969
WholeProteome (7770 proteins, 171768 variants, 693898 alleles)	146	18	116.25	13.6552	WholeProteome	8104	7770	CADD_SSD	171768	693898	SSD_cases_controls	5969
WholeProteome (7770 proteins, 171768 variants, 693898 alleles)	147	18	116.25	13.6552	WholeProteome	8104	7770	CADD_SSD	171768	693898	SSD_cases_controls	5969
WholeProteome (7770 proteins, 171768 variants, 693898 alleles)	148	10	116.25	13.6552	WholeProteome	8104	7770	CADD_SSD	171768	693898	SSD_cases_controls	5969
WholeProteome (7770 proteins, 171768 variants, 693898 alleles)	149	12	116.25	13.6552	WholeProteome	8104	7770	CADD_SSD	171768	693898	SSD_cases_controls	5969
WholeProteome (7770 proteins, 171768 variants, 693898 alleles)	150	16	116.25	13.6552	WholeProteome	8104	7770	CADD_SSD	171768	693898	SSD_cases_controls	5969
WholeProteome (7770 proteins, 171768 variants, 693898 alleles)	151	11	116.25	13.6552	WholeProteome	8104	7770	CADD_SSD	171768	693898	SSD_cases_controls	5969
WholeProteome (7770 proteins, 171768 variants, 693898 alleles)	152	10	116.25	13.6552	WholeProteome	8104	7770	CADD_SSD	171768	693898	SSD_cases_controls	5969
WholeProteome (7770 proteins, 171768 variants, 693898 alleles)	154	7	116.25	13.6552	WholeProteome	8104	7770	CADD_SSD	171768	693898	SSD_cases_controls	5969
WholeProteome (7770 proteins, 171768 variants, 693898 alleles)	155	7	116.25	13.6552	WholeProteome	8104	7770	CADD_SSD	171768	693898	SSD_cases_controls	5969
WholeProteome (7770 proteins, 171768 variants, 693898 alleles)	156	6	116.25	13.6552	WholeProteome	8104	7770	CADD_SSD	171768	693898	SSD_cases_controls	5969
WholeProteome (7770 proteins, 171768 variants, 693898 alleles)	159	6	116.25	13.6552	WholeProteome	8104	7770	CADD_SSD	171768	693898	SSD_cases_controls	5969

## Sheet: TS5 ALT distr CADD cc clust
Table S5: Distribution of ALT alleles across the 22,092 SSD cases and population controls, by Network and Cluster. Note that any summary statistic computed on less than or equal to 5 individuals was removed, i.e. here n_individuals is > 5 and N_ALT_alleles is > 10
Network_label	cluster	N_ALT_alleles	n_individuals	mean	sd	Network	N_prot_in_list	N_prot_in_data	Variant_type	Sum_variants	Sum_alleles	Dataset	Dataset_size	cluster_size
SCZ_Module3 (671 proteins, 17065 variants, 66901 alleles)	0	11	322	11.2081	3.73483	SCZ_Module3	718	671	CADD_SSD	17065	66901	SSD_cases_controls	5969	2853
SCZ_Module3 (671 proteins, 17065 variants, 66901 alleles)	1	11	32	11.2081	3.73483	SCZ_Module3	718	671	CADD_SSD	17065	66901	SSD_cases_controls	5969	367
SCZ_Module3 (671 proteins, 17065 variants, 66901 alleles)	2	11	62	11.2081	3.73483	SCZ_Module3	718	671	CADD_SSD	17065	66901	SSD_cases_controls	5969	499
SCZ_Module3 (671 proteins, 17065 variants, 66901 alleles)	3	11	20	11.2081	3.73483	SCZ_Module3	718	671	CADD_SSD	17065	66901	SSD_cases_controls	5969	381
SCZ_Module3 (671 proteins, 17065 variants, 66901 alleles)	4	11	19	11.2081	3.73483	SCZ_Module3	718	671	CADD_SSD	17065	66901	SSD_cases_controls	5969	147
SCZ_Module3 (671 proteins, 17065 variants, 66901 alleles)	5	11	24	11.2081	3.73483	SCZ_Module3	718	671	CADD_SSD	17065	66901	SSD_cases_controls	5969	182
SCZ_Module3 (671 proteins, 17065 variants, 66901 alleles)	6	11	17	11.2081	3.73483	SCZ_Module3	718	671	CADD_SSD	17065	66901	SSD_cases_controls	5969	283
SCZ_Module3 (671 proteins, 17065 variants, 66901 alleles)	7	11	39	11.2081	3.73483	SCZ_Module3	718	671	CADD_SSD	17065	66901	SSD_cases_controls	5969	147
SCZ_Module3 (671 proteins, 17065 variants, 66901 alleles)	8	11	27	11.2081	3.73483	SCZ_Module3	718	671	CADD_SSD	17065	66901	SSD_cases_controls	5969	411
SCZ_Module3 (671 proteins, 17065 variants, 66901 alleles)	9	11	44	11.2081	3.73483	SCZ_Module3	718	671	CADD_SSD	17065	66901	SSD_cases_controls	5969	212
SCZ_Module3 (671 proteins, 17065 variants, 66901 alleles)	10	11	58	11.2081	3.73483	SCZ_Module3	718	671	CADD_SSD	17065	66901	SSD_cases_controls	5969	487
SCZ_Module3 (671 proteins, 17065 variants, 66901 alleles)	0	12	273	11.2081	3.73483	SCZ_Module3	718	671	CADD_SSD	17065	66901	SSD_cases_controls	5969	2853
SCZ_Module3 (671 proteins, 17065 variants, 66901 alleles)	1	12	32	11.2081	3.73483	SCZ_Module3	718	671	CADD_SSD	17065	66901	SSD_cases_controls	5969	367
SCZ_Module3 (671 proteins, 17065 variants, 66901 alleles)	2	12	38	11.2081	3.73483	SCZ_Module3	718	671	CADD_SSD	17065	66901	SSD_cases_controls	5969	499
SCZ_Module3 (671 proteins, 17065 variants, 66901 alleles)	3	12	14	11.2081	3.73483	SCZ_Module3	718	671	CADD_SSD	17065	66901	SSD_cases_controls	5969	381
SCZ_Module3 (671 proteins, 17065 variants, 66901 alleles)	4	12	14	11.2081	3.73483	SCZ_Module3	718	671	CADD_SSD	17065	66901	SSD_cases_controls	5969	147
SCZ_Module3 (671 proteins, 17065 variants, 66901 alleles)	5	12	25	11.2081	3.73483	SCZ_Module3	718	671	CADD_SSD	17065	66901	SSD_cases_controls	5969	182
SCZ_Module3 (671 proteins, 17065 variants, 66901 alleles)	6	12	12	11.2081	3.73483	SCZ_Module3	718	671	CADD_SSD	17065	66901	SSD_cases_controls	5969	283
SCZ_Module3 (671 proteins, 17065 variants, 66901 alleles)	7	12	47	11.2081	3.73483	SCZ_Module3	718	671	CADD_SSD	17065	66901	SSD_cases_controls	5969	147
SCZ_Module3 (671 proteins, 17065 variants, 66901 alleles)	8	12	18	11.2081	3.73483	SCZ_Module3	718	671	CADD_SSD	17065	66901	SSD_cases_controls	5969	411
SCZ_Module3 (671 proteins, 17065 variants, 66901 alleles)	9	12	46	11.2081	3.73483	SCZ_Module3	718	671	CADD_SSD	17065	66901	SSD_cases_controls	5969	212
SCZ_Module3 (671 proteins, 17065 variants, 66901 alleles)	10	12	55	11.2081	3.73483	SCZ_Module3	718	671	CADD_SSD	17065	66901	SSD_cases_controls	5969	487
SCZ_Module3 (671 proteins, 17065 variants, 66901 alleles)	0	13	242	11.2081	3.73483	SCZ_Module3	718	671	CADD_SSD	17065	66901	SSD_cases_controls	5969	2853
SCZ_Module3 (671 proteins, 17065 variants, 66901 alleles)	1	13	30	11.2081	3.73483	SCZ_Module3	718	671	CADD_SSD	17065	66901	SSD_cases_controls	5969	367
SCZ_Module3 (671 proteins, 17065 variants, 66901 alleles)	2	13	41	11.2081	3.73483	SCZ_Module3	718	671	CADD_SSD	17065	66901	SSD_cases_controls	5969	499
SCZ_Module3 (671 proteins, 17065 variants, 66901 alleles)	3	13	9	11.2081	3.73483	SCZ_Module3	718	671	CADD_SSD	17065	66901	SSD_cases_controls	5969	381
SCZ_Module3 (671 proteins, 17065 variants, 66901 alleles)	4	13	18	11.2081	3.73483	SCZ_Module3	718	671	CADD_SSD	17065	66901	SSD_cases_controls	5969	147
SCZ_Module3 (671 proteins, 17065 variants, 66901 alleles)	5	13	26	11.2081	3.73483	SCZ_Module3	718	671	CADD_SSD	17065	66901	SSD_cases_controls	5969	182
SCZ_Module3 (671 proteins, 17065 variants, 66901 alleles)	6	13	18	11.2081	3.73483	SCZ_Module3	718	671	CADD_SSD	17065	66901	SSD_cases_controls	5969	283
SCZ_Module3 (671 proteins, 17065 variants, 66901 alleles)	7	13	34	11.2081	3.73483	SCZ_Module3	718	671	CADD_SSD	17065	66901	SSD_cases_controls	5969	147
SCZ_Module3 (671 proteins, 17065 variants, 66901 alleles)	8	13	22	11.2081	3.73483	SCZ_Module3	718	671	CADD_SSD	17065	66901	SSD_cases_controls	5969	411
SCZ_Module3 (671 proteins, 17065 variants, 66901 alleles)	9	13	33	11.2081	3.73483	SCZ_Module3	718	671	CADD_SSD	17065	66901	SSD_cases_controls	5969	212
SCZ_Module3 (671 proteins, 17065 variants, 66901 alleles)	10	13	39	11.2081	3.73483	SCZ_Module3	718	671	CADD_SSD	17065	66901	SSD_cases_controls	5969	487
SCZ_Module3 (671 proteins, 17065 variants, 66901 alleles)	0	14	226	11.2081	3.73483	SCZ_Module3	718	671	CADD_SSD	17065	66901	SSD_cases_controls	5969	2853
SCZ_Module3 (671 proteins, 17065 variants, 66901 alleles)	1	14	21	11.2081	3.73483	SCZ_Module3	718	671	CADD_SSD	17065	66901	SSD_cases_controls	5969	367
SCZ_Module3 (671 proteins, 17065 variants, 66901 alleles)	2	14	23	11.2081	3.73483	SCZ_Module3	718	671	CADD_SSD	17065	66901	SSD_cases_controls	5969	499
SCZ_Module3 (671 proteins, 17065 variants, 66901 alleles)	3	14	14	11.2081	3.73483	SCZ_Module3	718	671	CADD_SSD	17065	66901	SSD_cases_controls	5969	381
SCZ_Module3 (671 proteins, 17065 variants, 66901 alleles)	4	14	7	11.2081	3.73483	SCZ_Module3	718	671	CADD_SSD	17065	66901	SSD_cases_controls	5969	147
SCZ_Module3 (671 proteins, 17065 variants, 66901 alleles)	5	14	18	11.2081	3.73483	SCZ_Module3	718	671	CADD_SSD	17065	66901	SSD_cases_controls	5969	182
SCZ_Module3 (671 proteins, 17065 variants, 66901 alleles)	6	14	6	11.2081	3.73483	SCZ_Module3	718	671	CADD_SSD	17065	66901	SSD_cases_controls	5969	283
SCZ_Module3 (671 proteins, 17065 variants, 66901 alleles)	7	14	42	11.2081	3.73483	SCZ_Module3	718	671	CADD_SSD	17065	66901	SSD_cases_controls	5969	147
SCZ_Module3 (671 proteins, 17065 variants, 66901 alleles)	8	14	15	11.2081	3.73483	SCZ_Module3	718	671	CADD_SSD	17065	66901	SSD_cases_controls	5969	411
SCZ_Module3 (671 proteins, 17065 variants, 66901 alleles)	9	14	35	11.2081	3.73483	SCZ_Module3	718	671	CADD_SSD	17065	66901	SSD_cases_controls	5969	212
SCZ_Module3 (671 proteins, 17065 variants, 66901 alleles)	10	14	34	11.2081	3.73483	SCZ_Module3	718	671	CADD_SSD	17065	66901	SSD_cases_controls	5969	487
SCZ_Module3 (671 proteins, 17065 variants, 66901 alleles)	0	15	152	11.2081	3.73483	SCZ_Module3	718	671	CADD_SSD	17065	66901	SSD_cases_controls	5969	2853
SCZ_Module3 (671 proteins, 17065 variants, 66901 alleles)	1	15	17	11.2081	3.73483	SCZ_Module3	718	671	CADD_SSD	17065	66901	SSD_cases_controls	5969	367
SCZ_Module3 (671 proteins, 17065 variants, 66901 alleles)	2	15	14	11.2081	3.73483	SCZ_Module3	718	671	CADD_SSD	17065	66901	SSD_cases_controls	5969	499
SCZ_Module3 (671 proteins, 17065 variants, 66901 alleles)	3	15	9	11.2081	3.73483	SCZ_Module3	718	671	CADD_SSD	17065	66901	SSD_cases_controls	5969	381
SCZ_Module3 (671 proteins, 17065 variants, 66901 alleles)	4	15	12	11.2081	3.73483	SCZ_Module3	718	671	CADD_SSD	17065	66901	SSD_cases_controls	5969	147
SCZ_Module3 (671 proteins, 17065 variants, 66901 alleles)	5	15	19	11.2081	3.73483	SCZ_Module3	718	671	CADD_SSD	17065	66901	SSD_cases_controls	5969	182
SCZ_Module3 (671 proteins, 17065 variants, 66901 alleles)	6	15	6	11.2081	3.73483	SCZ_Module3	718	671	CADD_SSD	17065	66901	SSD_cases_controls	5969	283
SCZ_Module3 (671 proteins, 17065 variants, 66901 alleles)	7	15	32	11.2081	3.73483	SCZ_Module3	718	671	CADD_SSD	17065	66901	SSD_cases_controls	5969	147
SCZ_Module3 (671 proteins, 17065 variants, 66901 alleles)	8	15	11	11.2081	3.73483	SCZ_Module3	718	671	CADD_SSD	17065	66901	SSD_cases_controls	5969	411
SCZ_Module3 (671 proteins, 17065 variants, 66901 alleles)	9	15	32	11.2081	3.73483	SCZ_Module3	718	671	CADD_SSD	17065	66901	SSD_cases_controls	5969	212
SCZ_Module3 (671 proteins, 17065 variants, 66901 alleles)	10	15	27	11.2081	3.73483	SCZ_Module3	718	671	CADD_SSD	17065	66901	SSD_cases_controls	5969	487
SCZ_Module3 (671 proteins, 17065 variants, 66901 alleles)	0	16	106	11.2081	3.73483	SCZ_Module3	718	671	CADD_SSD	17065	66901	SSD_cases_controls	5969	2853
SCZ_Module3 (671 proteins, 17065 variants, 66901 alleles)	1	16	17	11.2081	3.73483	SCZ_Module3	718	671	CADD_SSD	17065	66901	SSD_cases_controls	5969	367
SCZ_Module3 (671 proteins, 17065 variants, 66901 alleles)	2	16	11	11.2081	3.73483	SCZ_Module3	718	671	CADD_SSD	17065	66901	SSD_cases_controls	5969	499
SCZ_Module3 (671 proteins, 17065 variants, 66901 alleles)	3	16	11	11.2081	3.73483	SCZ_Module3	718	671	CADD_SSD	17065	66901	SSD_cases_controls	5969	381
SCZ_Module3 (671 proteins, 17065 variants, 66901 alleles)	4	16	7	11.2081	3.73483	SCZ_Module3	718	671	CADD_SSD	17065	66901	SSD_cases_controls	5969	147
SCZ_Module3 (671 proteins, 17065 variants, 66901 alleles)	5	16	10	11.2081	3.73483	SCZ_Module3	718	671	CADD_SSD	17065	66901	SSD_cases_controls	5969	182
SCZ_Module3 (671 proteins, 17065 variants, 66901 alleles)	6	16	8	11.2081	3.73483	SCZ_Module3	718	671	CADD_SSD	17065	66901	SSD_cases_controls	5969	283
SCZ_Module3 (671 proteins, 17065 variants, 66901 alleles)	7	16	22	11.2081	3.73483	SCZ_Module3	718	671	CADD_SSD	17065	66901	SSD_cases_controls	5969	147
SCZ_Module3 (671 proteins, 17065 variants, 66901 alleles)	8	16	10	11.2081	3.73483	SCZ_Module3	718	671	CADD_SSD	17065	66901	SSD_cases_controls	5969	411
SCZ_Module3 (671 proteins, 17065 variants, 66901 alleles)	9	16	26	11.2081	3.73483	SCZ_Module3	718	671	CADD_SSD	17065	66901	SSD_cases_controls	5969	212
SCZ_Module3 (671 proteins, 17065 variants, 66901 alleles)	10	16	14	11.2081	3.73483	SCZ_Module3	718	671	CADD_SSD	17065	66901	SSD_cases_controls	5969	487
SCZ_Module3 (671 proteins, 17065 variants, 66901 alleles)	0	17	78	11.2081	3.73483	SCZ_Module3	718	671	CADD_SSD	17065	66901	SSD_cases_controls	5969	2853
SCZ_Module3 (671 proteins, 17065 variants, 66901 alleles)	1	17	11	11.2081	3.73483	SCZ_Module3	718	671	CADD_SSD	17065	66901	SSD_cases_controls	5969	367
SCZ_Module3 (671 proteins, 17065 variants, 66901 alleles)	2	17	14	11.2081	3.73483	SCZ_Module3	718	671	CADD_SSD	17065	66901	SSD_cases_controls	5969	499
SCZ_Module3 (671 proteins, 17065 variants, 66901 alleles)	5	17	10	11.2081	3.73483	SCZ_Module3	718	671	CADD_SSD	17065	66901	SSD_cases_controls	5969	182
SCZ_Module3 (671 proteins, 17065 variants, 66901 alleles)	7	17	17	11.2081	3.73483	SCZ_Module3	718	671	CADD_SSD	17065	66901	SSD_cases_controls	5969	147
SCZ_Module3 (671 proteins, 17065 variants, 66901 alleles)	8	17	6	11.2081	3.73483	SCZ_Module3	718	671	CADD_SSD	17065	66901	SSD_cases_controls	5969	411
SCZ_Module3 (671 proteins, 17065 variants, 66901 alleles)	9	17	20	11.2081	3.73483	SCZ_Module3	718	671	CADD_SSD	17065	66901	SSD_cases_controls	5969	212
SCZ_Module3 (671 proteins, 17065 variants, 66901 alleles)	10	17	9	11.2081	3.73483	SCZ_Module3	718	671	CADD_SSD	17065	66901	SSD_cases_controls	5969	487
SCZ_Module3 (671 proteins, 17065 variants, 66901 alleles)	0	18	53	11.2081	3.73483	SCZ_Module3	718	671	CADD_SSD	17065	66901	SSD_cases_controls	5969	2853
SCZ_Module3 (671 proteins, 17065 variants, 66901 alleles)	1	18	9	11.2081	3.73483	SCZ_Module3	718	671	CADD_SSD	17065	66901	SSD_cases_controls	5969	367
SCZ_Module3 (671 proteins, 17065 variants, 66901 alleles)	2	18	8	11.2081	3.73483	SCZ_Module3	718	671	CADD_SSD	17065	66901	SSD_cases_controls	5969	499
SCZ_Module3 (671 proteins, 17065 variants, 66901 alleles)	4	18	6	11.2081	3.73483	SCZ_Module3	718	671	CADD_SSD	17065	66901	SSD_cases_controls	5969	147
SCZ_Module3 (671 proteins, 17065 variants, 66901 alleles)	8	18	8	11.2081	3.73483	SCZ_Module3	718	671	CADD_SSD	17065	66901	SSD_cases_controls	5969	411
SCZ_Module3 (671 proteins, 17065 variants, 66901 alleles)	9	18	9	11.2081	3.73483	SCZ_Module3	718	671	CADD_SSD	17065	66901	SSD_cases_controls	5969	212
SCZ_Module3 (671 proteins, 17065 variants, 66901 alleles)	10	18	12	11.2081	3.73483	SCZ_Module3	718	671	CADD_SSD	17065	66901	SSD_cases_controls	5969	487
SCZ_Module3 (671 proteins, 17065 variants, 66901 alleles)	0	19	43	11.2081	3.73483	SCZ_Module3	718	671	CADD_SSD	17065	66901	SSD_cases_controls	5969	2853
SCZ_Module3 (671 proteins, 17065 variants, 66901 alleles)	7	19	6	11.2081	3.73483	SCZ_Module3	718	671	CADD_SSD	17065	66901	SSD_cases_controls	5969	147
SCZ_Module3 (671 proteins, 17065 variants, 66901 alleles)	10	19	7	11.2081	3.73483	SCZ_Module3	718	671	CADD_SSD	17065	66901	SSD_cases_controls	5969	487
SCZ_Module3 (671 proteins, 17065 variants, 66901 alleles)	0	20	27	11.2081	3.73483	SCZ_Module3	718	671	CADD_SSD	17065	66901	SSD_cases_controls	5969	2853
SCZ_Module3 (671 proteins, 17065 variants, 66901 alleles)	2	20	6	11.2081	3.73483	SCZ_Module3	718	671	CADD_SSD	17065	66901	SSD_cases_controls	5969	499
SCZ_Module3 (671 proteins, 17065 variants, 66901 alleles)	0	21	10	11.2081	3.73483	SCZ_Module3	718	671	CADD_SSD	17065	66901	SSD_cases_controls	5969	2853
SCZ_Module3 (671 proteins, 17065 variants, 66901 alleles)	0	22	13	11.2081	3.73483	SCZ_Module3	718	671	CADD_SSD	17065	66901	SSD_cases_controls	5969	2853
SCZ_Module3 (671 proteins, 17065 variants, 66901 alleles)	0	23	6	11.2081	3.73483	SCZ_Module3	718	671	CADD_SSD	17065	66901	SSD_cases_controls	5969	2853
WholeProteome (7770 proteins, 171768 variants, 693898 alleles)	0	85	6	116.25	13.6552	WholeProteome	8104	7770	CADD_SSD	171768	693898	SSD_cases_controls	5969	2853
WholeProteome (7770 proteins, 171768 variants, 693898 alleles)	0	87	7	116.25	13.6552	WholeProteome	8104	7770	CADD_SSD	171768	693898	SSD_cases_controls	5969	2853
WholeProteome (7770 proteins, 171768 variants, 693898 alleles)	0	88	7	116.25	13.6552	WholeProteome	8104	7770	CADD_SSD	171768	693898	SSD_cases_controls	5969	2853
WholeProteome (7770 proteins, 171768 variants, 693898 alleles)	0	89	11	116.25	13.6552	WholeProteome	8104	7770	CADD_SSD	171768	693898	SSD_cases_controls	5969	2853
WholeProteome (7770 proteins, 171768 variants, 693898 alleles)	0	90	11	116.25	13.6552	WholeProteome	8104	7770	CADD_SSD	171768	693898	SSD_cases_controls	5969	2853
WholeProteome (7770 proteins, 171768 variants, 693898 alleles)	0	91	12	116.25	13.6552	WholeProteome	8104	7770	CADD_SSD	171768	693898	SSD_cases_controls	5969	2853
WholeProteome (7770 proteins, 171768 variants, 693898 alleles)	0	92	14	116.25	13.6552	WholeProteome	8104	7770	CADD_SSD	171768	693898	SSD_cases_controls	5969	2853
WholeProteome (7770 proteins, 171768 variants, 693898 alleles)	0	93	11	116.25	13.6552	WholeProteome	8104	7770	CADD_SSD	171768	693898	SSD_cases_controls	5969	2853
WholeProteome (7770 proteins, 171768 variants, 693898 alleles)	0	94	16	116.25	13.6552	WholeProteome	8104	7770	CADD_SSD	171768	693898	SSD_cases_controls	5969	2853
WholeProteome (7770 proteins, 171768 variants, 693898 alleles)	0	95	24	116.25	13.6552	WholeProteome	8104	7770	CADD_SSD	171768	693898	SSD_cases_controls	5969	2853
WholeProteome (7770 proteins, 171768 variants, 693898 alleles)	0	96	23	116.25	13.6552	WholeProteome	8104	7770	CADD_SSD	171768	693898	SSD_cases_controls	5969	2853
WholeProteome (7770 proteins, 171768 variants, 693898 alleles)	10	96	8	116.25	13.6552	WholeProteome	8104	7770	CADD_SSD	171768	693898	SSD_cases_controls	5969	487
WholeProteome (7770 proteins, 171768 variants, 693898 alleles)	0	97	29	116.25	13.6552	WholeProteome	8104	7770	CADD_SSD	171768	693898	SSD_cases_controls	5969	2853
WholeProteome (7770 proteins, 171768 variants, 693898 alleles)	1	97	8	116.25	13.6552	WholeProteome	8104	7770	CADD_SSD	171768	693898	SSD_cases_controls	5969	367
WholeProteome (7770 proteins, 171768 variants, 693898 alleles)	2	97	7	116.25	13.6552	WholeProteome	8104	7770	CADD_SSD	171768	693898	SSD_cases_controls	5969	499
WholeProteome (7770 proteins, 171768 variants, 693898 alleles)	10	97	8	116.25	13.6552	WholeProteome	8104	7770	CADD_SSD	171768	693898	SSD_cases_controls	5969	487
WholeProteome (7770 proteins, 171768 variants, 693898 alleles)	0	98	38	116.25	13.6552	WholeProteome	8104	7770	CADD_SSD	171768	693898	SSD_cases_controls	5969	2853
WholeProteome (7770 proteins, 171768 variants, 693898 alleles)	2	98	7	116.25	13.6552	WholeProteome	8104	7770	CADD_SSD	171768	693898	SSD_cases_controls	5969	499
WholeProteome (7770 proteins, 171768 variants, 693898 alleles)	4	98	6	116.25	13.6552	WholeProteome	8104	7770	CADD_SSD	171768	693898	SSD_cases_controls	5969	147
WholeProteome (7770 proteins, 171768 variants, 693898 alleles)	7	98	7	116.25	13.6552	WholeProteome	8104	7770	CADD_SSD	171768	693898	SSD_cases_controls	5969	147
WholeProteome (7770 proteins, 171768 variants, 693898 alleles)	9	98	7	116.25	13.6552	WholeProteome	8104	7770	CADD_SSD	171768	693898	SSD_cases_controls	5969	212
WholeProteome (7770 proteins, 171768 variants, 693898 alleles)	0	99	42	116.25	13.6552	WholeProteome	8104	7770	CADD_SSD	171768	693898	SSD_cases_controls	5969	2853
WholeProteome (7770 proteins, 171768 variants, 693898 alleles)	1	99	6	116.25	13.6552	WholeProteome	8104	7770	CADD_SSD	171768	693898	SSD_cases_controls	5969	367
WholeProteome (7770 proteins, 171768 variants, 693898 alleles)	7	99	6	116.25	13.6552	WholeProteome	8104	7770	CADD_SSD	171768	693898	SSD_cases_controls	5969	147
WholeProteome (7770 proteins, 171768 variants, 693898 alleles)	8	99	6	116.25	13.6552	WholeProteome	8104	7770	CADD_SSD	171768	693898	SSD_cases_controls	5969	411
WholeProteome (7770 proteins, 171768 variants, 693898 alleles)	10	99	10	116.25	13.6552	WholeProteome	8104	7770	CADD_SSD	171768	693898	SSD_cases_controls	5969	487
WholeProteome (7770 proteins, 171768 variants, 693898 alleles)	0	100	44	116.25	13.6552	WholeProteome	8104	7770	CADD_SSD	171768	693898	SSD_cases_controls	5969	2853
WholeProteome (7770 proteins, 171768 variants, 693898 alleles)	1	100	6	116.25	13.6552	WholeProteome	8104	7770	CADD_SSD	171768	693898	SSD_cases_controls	5969	367
WholeProteome (7770 proteins, 171768 variants, 693898 alleles)	9	100	6	116.25	13.6552	WholeProteome	8104	7770	CADD_SSD	171768	693898	SSD_cases_controls	5969	212
WholeProteome (7770 proteins, 171768 variants, 693898 alleles)	10	100	7	116.25	13.6552	WholeProteome	8104	7770	CADD_SSD	171768	693898	SSD_cases_controls	5969	487
WholeProteome (7770 proteins, 171768 variants, 693898 alleles)	0	101	49	116.25	13.6552	WholeProteome	8104	7770	CADD_SSD	171768	693898	SSD_cases_controls	5969	2853
WholeProteome (7770 proteins, 171768 variants, 693898 alleles)	2	101	7	116.25	13.6552	WholeProteome	8104	7770	CADD_SSD	171768	693898	SSD_cases_controls	5969	499
WholeProteome (7770 proteins, 171768 variants, 693898 alleles)	4	101	6	116.25	13.6552	WholeProteome	8104	7770	CADD_SSD	171768	693898	SSD_cases_controls	5969	147
WholeProteome (7770 proteins, 171768 variants, 693898 alleles)	7	101	6	116.25	13.6552	WholeProteome	8104	7770	CADD_SSD	171768	693898	SSD_cases_controls	5969	147
WholeProteome (7770 proteins, 171768 variants, 693898 alleles)	9	101	10	116.25	13.6552	WholeProteome	8104	7770	CADD_SSD	171768	693898	SSD_cases_controls	5969	212
WholeProteome (7770 proteins, 171768 variants, 693898 alleles)	10	101	12	116.25	13.6552	WholeProteome	8104	7770	CADD_SSD	171768	693898	SSD_cases_controls	5969	487
WholeProteome (7770 proteins, 171768 variants, 693898 alleles)	0	102	45	116.25	13.6552	WholeProteome	8104	7770	CADD_SSD	171768	693898	SSD_cases_controls	5969	2853
WholeProteome (7770 proteins, 171768 variants, 693898 alleles)	2	102	6	116.25	13.6552	WholeProteome	8104	7770	CADD_SSD	171768	693898	SSD_cases_controls	5969	499
WholeProteome (7770 proteins, 171768 variants, 693898 alleles)	5	102	6	116.25	13.6552	WholeProteome	8104	7770	CADD_SSD	171768	693898	SSD_cases_controls	5969	182
WholeProteome (7770 proteins, 171768 variants, 693898 alleles)	7	102	8	116.25	13.6552	WholeProteome	8104	7770	CADD_SSD	171768	693898	SSD_cases_controls	5969	147
WholeProteome (7770 proteins, 171768 variants, 693898 alleles)	10	102	12	116.25	13.6552	WholeProteome	8104	7770	CADD_SSD	171768	693898	SSD_cases_controls	5969	487
WholeProteome (7770 proteins, 171768 variants, 693898 alleles)	0	103	61	116.25	13.6552	WholeProteome	8104	7770	CADD_SSD	171768	693898	SSD_cases_controls	5969	2853
WholeProteome (7770 proteins, 171768 variants, 693898 alleles)	1	103	6	116.25	13.6552	WholeProteome	8104	7770	CADD_SSD	171768	693898	SSD_cases_controls	5969	367
WholeProteome (7770 proteins, 171768 variants, 693898 alleles)	2	103	8	116.25	13.6552	WholeProteome	8104	7770	CADD_SSD	171768	693898	SSD_cases_controls	5969	499
WholeProteome (7770 proteins, 171768 variants, 693898 alleles)	5	103	10	116.25	13.6552	WholeProteome	8104	7770	CADD_SSD	171768	693898	SSD_cases_controls	5969	182
WholeProteome (7770 proteins, 171768 variants, 693898 alleles)	7	103	6	116.25	13.6552	WholeProteome	8104	7770	CADD_SSD	171768	693898	SSD_cases_controls	5969	147
WholeProteome (7770 proteins, 171768 variants, 693898 alleles)	9	103	19	116.25	13.6552	WholeProteome	8104	7770	CADD_SSD	171768	693898	SSD_cases_controls	5969	212
WholeProteome (7770 proteins, 171768 variants, 693898 alleles)	10	103	18	116.25	13.6552	WholeProteome	8104	7770	CADD_SSD	171768	693898	SSD_cases_controls	5969	487
WholeProteome (7770 proteins, 171768 variants, 693898 alleles)	0	104	64	116.25	13.6552	WholeProteome	8104	7770	CADD_SSD	171768	693898	SSD_cases_controls	5969	2853
WholeProteome (7770 proteins, 171768 variants, 693898 alleles)	1	104	7	116.25	13.6552	WholeProteome	8104	7770	CADD_SSD	171768	693898	SSD_cases_controls	5969	367
WholeProteome (7770 proteins, 171768 variants, 693898 alleles)	2	104	6	116.25	13.6552	WholeProteome	8104	7770	CADD_SSD	171768	693898	SSD_cases_controls	5969	499
WholeProteome (7770 proteins, 171768 variants, 693898 alleles)	5	104	10	116.25	13.6552	WholeProteome	8104	7770	CADD_SSD	171768	693898	SSD_cases_controls	5969	182
WholeProteome (7770 proteins, 171768 variants, 693898 alleles)	7	104	9	116.25	13.6552	WholeProteome	8104	7770	CADD_SSD	171768	693898	SSD_cases_controls	5969	147
WholeProteome (7770 proteins, 171768 variants, 693898 alleles)	9	104	9	116.25	13.6552	WholeProteome	8104	7770	CADD_SSD	171768	693898	SSD_cases_controls	5969	212
WholeProteome (7770 proteins, 171768 variants, 693898 alleles)	10	104	7	116.25	13.6552	WholeProteome	8104	7770	CADD_SSD	171768	693898	SSD_cases_controls	5969	487
WholeProteome (7770 proteins, 171768 variants, 693898 alleles)	0	105	66	116.25	13.6552	WholeProteome	8104	7770	CADD_SSD	171768	693898	SSD_cases_controls	5969	2853
WholeProteome (7770 proteins, 171768 variants, 693898 alleles)	1	105	8	116.25	13.6552	WholeProteome	8104	7770	CADD_SSD	171768	693898	SSD_cases_controls	5969	367
WholeProteome (7770 proteins, 171768 variants, 693898 alleles)	4	105	7	116.25	13.6552	WholeProteome	8104	7770	CADD_SSD	171768	693898	SSD_cases_controls	5969	147
WholeProteome (7770 proteins, 171768 variants, 693898 alleles)	5	105	6	116.25	13.6552	WholeProteome	8104	7770	CADD_SSD	171768	693898	SSD_cases_controls	5969	182
WholeProteome (7770 proteins, 171768 variants, 693898 alleles)	7	105	12	116.25	13.6552	WholeProteome	8104	7770	CADD_SSD	171768	693898	SSD_cases_controls	5969	147
WholeProteome (7770 proteins, 171768 variants, 693898 alleles)	9	105	10	116.25	13.6552	WholeProteome	8104	7770	CADD_SSD	171768	693898	SSD_cases_controls	5969	212
WholeProteome (7770 proteins, 171768 variants, 693898 alleles)	10	105	9	116.25	13.6552	WholeProteome	8104	7770	CADD_SSD	171768	693898	SSD_cases_controls	5969	487
WholeProteome (7770 proteins, 171768 variants, 693898 alleles)	0	106	87	116.25	13.6552	WholeProteome	8104	7770	CADD_SSD	171768	693898	SSD_cases_controls	5969	2853
WholeProteome (7770 proteins, 171768 variants, 693898 alleles)	1	106	10	116.25	13.6552	WholeProteome	8104	7770	CADD_SSD	171768	693898	SSD_cases_controls	5969	367
WholeProteome (7770 proteins, 171768 variants, 693898 alleles)	2	106	8	116.25	13.6552	WholeProteome	8104	7770	CADD_SSD	171768	693898	SSD_cases_controls	5969	499
WholeProteome (7770 proteins, 171768 variants, 693898 alleles)	5	106	6	116.25	13.6552	WholeProteome	8104	7770	CADD_SSD	171768	693898	SSD_cases_controls	5969	182
WholeProteome (7770 proteins, 171768 variants, 693898 alleles)	7	106	13	116.25	13.6552	WholeProteome	8104	7770	CADD_SSD	171768	693898	SSD_cases_controls	5969	147
WholeProteome (7770 proteins, 171768 variants, 693898 alleles)	9	106	15	116.25	13.6552	WholeProteome	8104	7770	CADD_SSD	171768	693898	SSD_cases_controls	5969	212
WholeProteome (7770 proteins, 171768 variants, 693898 alleles)	10	106	15	116.25	13.6552	WholeProteome	8104	7770	CADD_SSD	171768	693898	SSD_cases_controls	5969	487
WholeProteome (7770 proteins, 171768 variants, 693898 alleles)	0	107	95	116.25	13.6552	WholeProteome	8104	7770	CADD_SSD	171768	693898	SSD_cases_controls	5969	2853
WholeProteome (7770 proteins, 171768 variants, 693898 alleles)	1	107	7	116.25	13.6552	WholeProteome	8104	7770	CADD_SSD	171768	693898	SSD_cases_controls	5969	367
WholeProteome (7770 proteins, 171768 variants, 693898 alleles)	2	107	11	116.25	13.6552	WholeProteome	8104	7770	CADD_SSD	171768	693898	SSD_cases_controls	5969	499
WholeProteome (7770 proteins, 171768 variants, 693898 alleles)	3	107	6	116.25	13.6552	WholeProteome	8104	7770	CADD_SSD	171768	693898	SSD_cases_controls	5969	381
WholeProteome (7770 proteins, 171768 variants, 693898 alleles)	5	107	7	116.25	13.6552	WholeProteome	8104	7770	CADD_SSD	171768	693898	SSD_cases_controls	5969	182
WholeProteome (7770 proteins, 171768 variants, 693898 alleles)	7	107	11	116.25	13.6552	WholeProteome	8104	7770	CADD_SSD	171768	693898	SSD_cases_controls	5969	147
WholeProteome (7770 proteins, 171768 variants, 693898 alleles)	9	107	7	116.25	13.6552	WholeProteome	8104	7770	CADD_SSD	171768	693898	SSD_cases_controls	5969	212
WholeProteome (7770 proteins, 171768 variants, 693898 alleles)	10	107	17	116.25	13.6552	WholeProteome	8104	7770	CADD_SSD	171768	693898	SSD_cases_controls	5969	487
WholeProteome (7770 proteins, 171768 variants, 693898 alleles)	0	108	75	116.25	13.6552	WholeProteome	8104	7770	CADD_SSD	171768	693898	SSD_cases_controls	5969	2853
WholeProteome (7770 proteins, 171768 variants, 693898 alleles)	1	108	14	116.25	13.6552	WholeProteome	8104	7770	CADD_SSD	171768	693898	SSD_cases_controls	5969	367
WholeProteome (7770 proteins, 171768 variants, 693898 alleles)	2	108	9	116.25	13.6552	WholeProteome	8104	7770	CADD_SSD	171768	693898	SSD_cases_controls	5969	499
WholeProteome (7770 proteins, 171768 variants, 693898 alleles)	5	108	10	116.25	13.6552	WholeProteome	8104	7770	CADD_SSD	171768	693898	SSD_cases_controls	5969	182
WholeProteome (7770 proteins, 171768 variants, 693898 alleles)	7	108	9	116.25	13.6552	WholeProteome	8104	7770	CADD_SSD	171768	693898	SSD_cases_controls	5969	147
WholeProteome (7770 proteins, 171768 variants, 693898 alleles)	8	108	8	116.25	13.6552	WholeProteome	8104	7770	CADD_SSD	171768	693898	SSD_cases_controls	5969	411
WholeProteome (7770 proteins, 171768 variants, 693898 alleles)	9	108	11	116.25	13.6552	WholeProteome	8104	7770	CADD_SSD	171768	693898	SSD_cases_controls	5969	212
WholeProteome (7770 proteins, 171768 variants, 693898 alleles)	10	108	13	116.25	13.6552	WholeProteome	8104	7770	CADD_SSD	171768	693898	SSD_cases_controls	5969	487
WholeProteome (7770 proteins, 171768 variants, 693898 alleles)	0	109	74	116.25	13.6552	WholeProteome	8104	7770	CADD_SSD	171768	693898	SSD_cases_controls	5969	2853
WholeProteome (7770 proteins, 171768 variants, 693898 alleles)	1	109	9	116.25	13.6552	WholeProteome	8104	7770	CADD_SSD	171768	693898	SSD_cases_controls	5969	367
WholeProteome (7770 proteins, 171768 variants, 693898 alleles)	2	109	9	116.25	13.6552	WholeProteome	8104	7770	CADD_SSD	171768	693898	SSD_cases_controls	5969	499
WholeProteome (7770 proteins, 171768 variants, 693898 alleles)	7	109	10	116.25	13.6552	WholeProteome	8104	7770	CADD_SSD	171768	693898	SSD_cases_controls	5969	147
WholeProteome (7770 proteins, 171768 variants, 693898 alleles)	8	109	8	116.25	13.6552	WholeProteome	8104	7770	CADD_SSD	171768	693898	SSD_cases_controls	5969	411
WholeProteome (7770 proteins, 171768 variants, 693898 alleles)	9	109	25	116.25	13.6552	WholeProteome	8104	7770	CADD_SSD	171768	693898	SSD_cases_controls	5969	212
WholeProteome (7770 proteins, 171768 variants, 693898 alleles)	10	109	9	116.25	13.6552	WholeProteome	8104	7770	CADD_SSD	171768	693898	SSD_cases_controls	5969	487
WholeProteome (7770 proteins, 171768 variants, 693898 alleles)	0	110	72	116.25	13.6552	WholeProteome	8104	7770	CADD_SSD	171768	693898	SSD_cases_controls	5969	2853
WholeProteome (7770 proteins, 171768 variants, 693898 alleles)	1	110	9	116.25	13.6552	WholeProteome	8104	7770	CADD_SSD	171768	693898	SSD_cases_controls	5969	367
WholeProteome (7770 proteins, 171768 variants, 693898 alleles)	2	110	9	116.25	13.6552	WholeProteome	8104	7770	CADD_SSD	171768	693898	SSD_cases_controls	5969	499
WholeProteome (7770 proteins, 171768 variants, 693898 alleles)	4	110	9	116.25	13.6552	WholeProteome	8104	7770	CADD_SSD	171768	693898	SSD_cases_controls	5969	147
WholeProteome (7770 proteins, 171768 variants, 693898 alleles)	5	110	11	116.25	13.6552	WholeProteome	8104	7770	CADD_SSD	171768	693898	SSD_cases_controls	5969	182
WholeProteome (7770 proteins, 171768 variants, 693898 alleles)	7	110	11	116.25	13.6552	WholeProteome	8104	7770	CADD_SSD	171768	693898	SSD_cases_controls	5969	147
WholeProteome (7770 proteins, 171768 variants, 693898 alleles)	8	110	6	116.25	13.6552	WholeProteome	8104	7770	CADD_SSD	171768	693898	SSD_cases_controls	5969	411
WholeProteome (7770 proteins, 171768 variants, 693898 alleles)	9	110	13	116.25	13.6552	WholeProteome	8104	7770	CADD_SSD	171768	693898	SSD_cases_controls	5969	212
WholeProteome (7770 proteins, 171768 variants, 693898 alleles)	10	110	12	116.25	13.6552	WholeProteome	8104	7770	CADD_SSD	171768	693898	SSD_cases_controls	5969	487
WholeProteome (7770 proteins, 171768 variants, 693898 alleles)	0	111	107	116.25	13.6552	WholeProteome	8104	7770	CADD_SSD	171768	693898	SSD_cases_controls	5969	2853
WholeProteome (7770 proteins, 171768 variants, 693898 alleles)	1	111	6	116.25	13.6552	WholeProteome	8104	7770	CADD_SSD	171768	693898	SSD_cases_controls	5969	367
WholeProteome (7770 proteins, 171768 variants, 693898 alleles)	2	111	15	116.25	13.6552	WholeProteome	8104	7770	CADD_SSD	171768	693898	SSD_cases_controls	5969	499
WholeProteome (7770 proteins, 171768 variants, 693898 alleles)	5	111	7	116.25	13.6552	WholeProteome	8104	7770	CADD_SSD	171768	693898	SSD_cases_controls	5969	182
WholeProteome (7770 proteins, 171768 variants, 693898 alleles)	6	111	8	116.25	13.6552	WholeProteome	8104	7770	CADD_SSD	171768	693898	SSD_cases_controls	5969	283
WholeProteome (7770 proteins, 171768 variants, 693898 alleles)	9	111	13	116.25	13.6552	WholeProteome	8104	7770	CADD_SSD	171768	693898	SSD_cases_controls	5969	212
WholeProteome (7770 proteins, 171768 variants, 693898 alleles)	10	111	15	116.25	13.6552	WholeProteome	8104	7770	CADD_SSD	171768	693898	SSD_cases_controls	5969	487
WholeProteome (7770 proteins, 171768 variants, 693898 alleles)	0	112	95	116.25	13.6552	WholeProteome	8104	7770	CADD_SSD	171768	693898	SSD_cases_controls	5969	2853
WholeProteome (7770 proteins, 171768 variants, 693898 alleles)	1	112	14	116.25	13.6552	WholeProteome	8104	7770	CADD_SSD	171768	693898	SSD_cases_controls	5969	367
WholeProteome (7770 proteins, 171768 variants, 693898 alleles)	2	112	16	116.25	13.6552	WholeProteome	8104	7770	CADD_SSD	171768	693898	SSD_cases_controls	5969	499
WholeProteome (7770 proteins, 171768 variants, 693898 alleles)	5	112	7	116.25	13.6552	WholeProteome	8104	7770	CADD_SSD	171768	693898	SSD_cases_controls	5969	182
WholeProteome (7770 proteins, 171768 variants, 693898 alleles)	7	112	9	116.25	13.6552	WholeProteome	8104	7770	CADD_SSD	171768	693898	SSD_cases_controls	5969	147
WholeProteome (7770 proteins, 171768 variants, 693898 alleles)	8	112	7	116.25	13.6552	WholeProteome	8104	7770	CADD_SSD	171768	693898	SSD_cases_controls	5969	411
WholeProteome (7770 proteins, 171768 variants, 693898 alleles)	9	112	14	116.25	13.6552	WholeProteome	8104	7770	CADD_SSD	171768	693898	SSD_cases_controls	5969	212
WholeProteome (7770 proteins, 171768 variants, 693898 alleles)	10	112	18	116.25	13.6552	WholeProteome	8104	7770	CADD_SSD	171768	693898	SSD_cases_controls	5969	487
WholeProteome (7770 proteins, 171768 variants, 693898 alleles)	0	113	81	116.25	13.6552	WholeProteome	8104	7770	CADD_SSD	171768	693898	SSD_cases_controls	5969	2853
WholeProteome (7770 proteins, 171768 variants, 693898 alleles)	1	113	7	116.25	13.6552	WholeProteome	8104	7770	CADD_SSD	171768	693898	SSD_cases_controls	5969	367
WholeProteome (7770 proteins, 171768 variants, 693898 alleles)	2	113	9	116.25	13.6552	WholeProteome	8104	7770	CADD_SSD	171768	693898	SSD_cases_controls	5969	499
WholeProteome (7770 proteins, 171768 variants, 693898 alleles)	5	113	10	116.25	13.6552	WholeProteome	8104	7770	CADD_SSD	171768	693898	SSD_cases_controls	5969	182
WholeProteome (7770 proteins, 171768 variants, 693898 alleles)	7	113	19	116.25	13.6552	WholeProteome	8104	7770	CADD_SSD	171768	693898	SSD_cases_controls	5969	147
WholeProteome (7770 proteins, 171768 variants, 693898 alleles)	8	113	8	116.25	13.6552	WholeProteome	8104	7770	CADD_SSD	171768	693898	SSD_cases_controls	5969	411
WholeProteome (7770 proteins, 171768 variants, 693898 alleles)	9	113	16	116.25	13.6552	WholeProteome	8104	7770	CADD_SSD	171768	693898	SSD_cases_controls	5969	212
WholeProteome (7770 proteins, 171768 variants, 693898 alleles)	10	113	17	116.25	13.6552	WholeProteome	8104	7770	CADD_SSD	171768	693898	SSD_cases_controls	5969	487
WholeProteome (7770 proteins, 171768 variants, 693898 alleles)	0	114	88	116.25	13.6552	WholeProteome	8104	7770	CADD_SSD	171768	693898	SSD_cases_controls	5969	2853
WholeProteome (7770 proteins, 171768 variants, 693898 alleles)	1	114	15	116.25	13.6552	WholeProteome	8104	7770	CADD_SSD	171768	693898	SSD_cases_controls	5969	367
WholeProteome (7770 proteins, 171768 variants, 693898 alleles)	2	114	8	116.25	13.6552	WholeProteome	8104	7770	CADD_SSD	171768	693898	SSD_cases_controls	5969	499
WholeProteome (7770 proteins, 171768 variants, 693898 alleles)	3	114	8	116.25	13.6552	WholeProteome	8104	7770	CADD_SSD	171768	693898	SSD_cases_controls	5969	381
WholeProteome (7770 proteins, 171768 variants, 693898 alleles)	4	114	6	116.25	13.6552	WholeProteome	8104	7770	CADD_SSD	171768	693898	SSD_cases_controls	5969	147
WholeProteome (7770 proteins, 171768 variants, 693898 alleles)	5	114	6	116.25	13.6552	WholeProteome	8104	7770	CADD_SSD	171768	693898	SSD_cases_controls	5969	182
WholeProteome (7770 proteins, 171768 variants, 693898 alleles)	6	114	7	116.25	13.6552	WholeProteome	8104	7770	CADD_SSD	171768	693898	SSD_cases_controls	5969	283
WholeProteome (7770 proteins, 171768 variants, 693898 alleles)	7	114	13	116.25	13.6552	WholeProteome	8104	7770	CADD_SSD	171768	693898	SSD_cases_controls	5969	147
WholeProteome (7770 proteins, 171768 variants, 693898 alleles)	8	114	7	116.25	13.6552	WholeProteome	8104	7770	CADD_SSD	171768	693898	SSD_cases_controls	5969	411
WholeProteome (7770 proteins, 171768 variants, 693898 alleles)	9	114	17	116.25	13.6552	WholeProteome	8104	7770	CADD_SSD	171768	693898	SSD_cases_controls	5969	212
WholeProteome (7770 proteins, 171768 variants, 693898 alleles)	10	114	15	116.25	13.6552	WholeProteome	8104	7770	CADD_SSD	171768	693898	SSD_cases_controls	5969	487
WholeProteome (7770 proteins, 171768 variants, 693898 alleles)	0	115	85	116.25	13.6552	WholeProteome	8104	7770	CADD_SSD	171768	693898	SSD_cases_controls	5969	2853
WholeProteome (7770 proteins, 171768 variants, 693898 alleles)	1	115	13	116.25	13.6552	WholeProteome	8104	7770	CADD_SSD	171768	693898	SSD_cases_controls	5969	367
WholeProteome (7770 proteins, 171768 variants, 693898 alleles)	2	115	15	116.25	13.6552	WholeProteome	8104	7770	CADD_SSD	171768	693898	SSD_cases_controls	5969	499
WholeProteome (7770 proteins, 171768 variants, 693898 alleles)	5	115	10	116.25	13.6552	WholeProteome	8104	7770	CADD_SSD	171768	693898	SSD_cases_controls	5969	182
WholeProteome (7770 proteins, 171768 variants, 693898 alleles)	7	115	12	116.25	13.6552	WholeProteome	8104	7770	CADD_SSD	171768	693898	SSD_cases_controls	5969	147
WholeProteome (7770 proteins, 171768 variants, 693898 alleles)	9	115	19	116.25	13.6552	WholeProteome	8104	7770	CADD_SSD	171768	693898	SSD_cases_controls	5969	212
WholeProteome (7770 proteins, 171768 variants, 693898 alleles)	10	115	15	116.25	13.6552	WholeProteome	8104	7770	CADD_SSD	171768	693898	SSD_cases_controls	5969	487
WholeProteome (7770 proteins, 171768 variants, 693898 alleles)	0	116	90	116.25	13.6552	WholeProteome	8104	7770	CADD_SSD	171768	693898	SSD_cases_controls	5969	2853
WholeProteome (7770 proteins, 171768 variants, 693898 alleles)	1	116	8	116.25	13.6552	WholeProteome	8104	7770	CADD_SSD	171768	693898	SSD_cases_controls	5969	367
WholeProteome (7770 proteins, 171768 variants, 693898 alleles)	2	116	12	116.25	13.6552	WholeProteome	8104	7770	CADD_SSD	171768	693898	SSD_cases_controls	5969	499
WholeProteome (7770 proteins, 171768 variants, 693898 alleles)	3	116	6	116.25	13.6552	WholeProteome	8104	7770	CADD_SSD	171768	693898	SSD_cases_controls	5969	381
WholeProteome (7770 proteins, 171768 variants, 693898 alleles)	5	116	11	116.25	13.6552	WholeProteome	8104	7770	CADD_SSD	171768	693898	SSD_cases_controls	5969	182
WholeProteome (7770 proteins, 171768 variants, 693898 alleles)	7	116	10	116.25	13.6552	WholeProteome	8104	7770	CADD_SSD	171768	693898	SSD_cases_controls	5969	147
WholeProteome (7770 proteins, 171768 variants, 693898 alleles)	8	116	7	116.25	13.6552	WholeProteome	8104	7770	CADD_SSD	171768	693898	SSD_cases_controls	5969	411
WholeProteome (7770 proteins, 171768 variants, 693898 alleles)	9	116	12	116.25	13.6552	WholeProteome	8104	7770	CADD_SSD	171768	693898	SSD_cases_controls	5969	212
WholeProteome (7770 proteins, 171768 variants, 693898 alleles)	10	116	12	116.25	13.6552	WholeProteome	8104	7770	CADD_SSD	171768	693898	SSD_cases_controls	5969	487
WholeProteome (7770 proteins, 171768 variants, 693898 alleles)	0	117	89	116.25	13.6552	WholeProteome	8104	7770	CADD_SSD	171768	693898	SSD_cases_controls	5969	2853
WholeProteome (7770 proteins, 171768 variants, 693898 alleles)	1	117	12	116.25	13.6552	WholeProteome	8104	7770	CADD_SSD	171768	693898	SSD_cases_controls	5969	367
WholeProteome (7770 proteins, 171768 variants, 693898 alleles)	2	117	7	116.25	13.6552	WholeProteome	8104	7770	CADD_SSD	171768	693898	SSD_cases_controls	5969	499
WholeProteome (7770 proteins, 171768 variants, 693898 alleles)	3	117	7	116.25	13.6552	WholeProteome	8104	7770	CADD_SSD	171768	693898	SSD_cases_controls	5969	381
WholeProteome (7770 proteins, 171768 variants, 693898 alleles)	5	117	7	116.25	13.6552	WholeProteome	8104	7770	CADD_SSD	171768	693898	SSD_cases_controls	5969	182
WholeProteome (7770 proteins, 171768 variants, 693898 alleles)	7	117	8	116.25	13.6552	WholeProteome	8104	7770	CADD_SSD	171768	693898	SSD_cases_controls	5969	147
WholeProteome (7770 proteins, 171768 variants, 693898 alleles)	9	117	27	116.25	13.6552	WholeProteome	8104	7770	CADD_SSD	171768	693898	SSD_cases_controls	5969	212
WholeProteome (7770 proteins, 171768 variants, 693898 alleles)	10	117	16	116.25	13.6552	WholeProteome	8104	7770	CADD_SSD	171768	693898	SSD_cases_controls	5969	487
WholeProteome (7770 proteins, 171768 variants, 693898 alleles)	0	118	83	116.25	13.6552	WholeProteome	8104	7770	CADD_SSD	171768	693898	SSD_cases_controls	5969	2853
WholeProteome (7770 proteins, 171768 variants, 693898 alleles)	1	118	13	116.25	13.6552	WholeProteome	8104	7770	CADD_SSD	171768	693898	SSD_cases_controls	5969	367
WholeProteome (7770 proteins, 171768 variants, 693898 alleles)	2	118	14	116.25	13.6552	WholeProteome	8104	7770	CADD_SSD	171768	693898	SSD_cases_controls	5969	499
WholeProteome (7770 proteins, 171768 variants, 693898 alleles)	3	118	6	116.25	13.6552	WholeProteome	8104	7770	CADD_SSD	171768	693898	SSD_cases_controls	5969	381
WholeProteome (7770 proteins, 171768 variants, 693898 alleles)	5	118	8	116.25	13.6552	WholeProteome	8104	7770	CADD_SSD	171768	693898	SSD_cases_controls	5969	182
WholeProteome (7770 proteins, 171768 variants, 693898 alleles)	6	118	6	116.25	13.6552	WholeProteome	8104	7770	CADD_SSD	171768	693898	SSD_cases_controls	5969	283
WholeProteome (7770 proteins, 171768 variants, 693898 alleles)	7	118	14	116.25	13.6552	WholeProteome	8104	7770	CADD_SSD	171768	693898	SSD_cases_controls	5969	147
WholeProteome (7770 proteins, 171768 variants, 693898 alleles)	9	118	18	116.25	13.6552	WholeProteome	8104	7770	CADD_SSD	171768	693898	SSD_cases_controls	5969	212
WholeProteome (7770 proteins, 171768 variants, 693898 alleles)	10	118	16	116.25	13.6552	WholeProteome	8104	7770	CADD_SSD	171768	693898	SSD_cases_controls	5969	487
WholeProteome (7770 proteins, 171768 variants, 693898 alleles)	0	119	83	116.25	13.6552	WholeProteome	8104	7770	CADD_SSD	171768	693898	SSD_cases_controls	5969	2853
WholeProteome (7770 proteins, 171768 variants, 693898 alleles)	1	119	12	116.25	13.6552	WholeProteome	8104	7770	CADD_SSD	171768	693898	SSD_cases_controls	5969	367
WholeProteome (7770 proteins, 171768 variants, 693898 alleles)	2	119	17	116.25	13.6552	WholeProteome	8104	7770	CADD_SSD	171768	693898	SSD_cases_controls	5969	499
WholeProteome (7770 proteins, 171768 variants, 693898 alleles)	5	119	6	116.25	13.6552	WholeProteome	8104	7770	CADD_SSD	171768	693898	SSD_cases_controls	5969	182
WholeProteome (7770 proteins, 171768 variants, 693898 alleles)	9	119	13	116.25	13.6552	WholeProteome	8104	7770	CADD_SSD	171768	693898	SSD_cases_controls	5969	212
WholeProteome (7770 proteins, 171768 variants, 693898 alleles)	10	119	16	116.25	13.6552	WholeProteome	8104	7770	CADD_SSD	171768	693898	SSD_cases_controls	5969	487
WholeProteome (7770 proteins, 171768 variants, 693898 alleles)	0	120	69	116.25	13.6552	WholeProteome	8104	7770	CADD_SSD	171768	693898	SSD_cases_controls	5969	2853
WholeProteome (7770 proteins, 171768 variants, 693898 alleles)	1	120	15	116.25	13.6552	WholeProteome	8104	7770	CADD_SSD	171768	693898	SSD_cases_controls	5969	367
WholeProteome (7770 proteins, 171768 variants, 693898 alleles)	2	120	11	116.25	13.6552	WholeProteome	8104	7770	CADD_SSD	171768	693898	SSD_cases_controls	5969	499
WholeProteome (7770 proteins, 171768 variants, 693898 alleles)	5	120	8	116.25	13.6552	WholeProteome	8104	7770	CADD_SSD	171768	693898	SSD_cases_controls	5969	182
WholeProteome (7770 proteins, 171768 variants, 693898 alleles)	7	120	12	116.25	13.6552	WholeProteome	8104	7770	CADD_SSD	171768	693898	SSD_cases_controls	5969	147
WholeProteome (7770 proteins, 171768 variants, 693898 alleles)	9	120	12	116.25	13.6552	WholeProteome	8104	7770	CADD_SSD	171768	693898	SSD_cases_controls	5969	212
WholeProteome (7770 proteins, 171768 variants, 693898 alleles)	10	120	14	116.25	13.6552	WholeProteome	8104	7770	CADD_SSD	171768	693898	SSD_cases_controls	5969	487
WholeProteome (7770 proteins, 171768 variants, 693898 alleles)	0	121	80	116.25	13.6552	WholeProteome	8104	7770	CADD_SSD	171768	693898	SSD_cases_controls	5969	2853
WholeProteome (7770 proteins, 171768 variants, 693898 alleles)	1	121	8	116.25	13.6552	WholeProteome	8104	7770	CADD_SSD	171768	693898	SSD_cases_controls	5969	367
WholeProteome (7770 proteins, 171768 variants, 693898 alleles)	2	121	11	116.25	13.6552	WholeProteome	8104	7770	CADD_SSD	171768	693898	SSD_cases_controls	5969	499
WholeProteome (7770 proteins, 171768 variants, 693898 alleles)	7	121	9	116.25	13.6552	WholeProteome	8104	7770	CADD_SSD	171768	693898	SSD_cases_controls	5969	147
WholeProteome (7770 proteins, 171768 variants, 693898 alleles)	9	121	16	116.25	13.6552	WholeProteome	8104	7770	CADD_SSD	171768	693898	SSD_cases_controls	5969	212
WholeProteome (7770 proteins, 171768 variants, 693898 alleles)	10	121	13	116.25	13.6552	WholeProteome	8104	7770	CADD_SSD	171768	693898	SSD_cases_controls	5969	487
WholeProteome (7770 proteins, 171768 variants, 693898 alleles)	0	122	70	116.25	13.6552	WholeProteome	8104	7770	CADD_SSD	171768	693898	SSD_cases_controls	5969	2853
WholeProteome (7770 proteins, 171768 variants, 693898 alleles)	1	122	9	116.25	13.6552	WholeProteome	8104	7770	CADD_SSD	171768	693898	SSD_cases_controls	5969	367
WholeProteome (7770 proteins, 171768 variants, 693898 alleles)	2	122	6	116.25	13.6552	WholeProteome	8104	7770	CADD_SSD	171768	693898	SSD_cases_controls	5969	499
WholeProteome (7770 proteins, 171768 variants, 693898 alleles)	4	122	8	116.25	13.6552	WholeProteome	8104	7770	CADD_SSD	171768	693898	SSD_cases_controls	5969	147
WholeProteome (7770 proteins, 171768 variants, 693898 alleles)	5	122	7	116.25	13.6552	WholeProteome	8104	7770	CADD_SSD	171768	693898	SSD_cases_controls	5969	182
WholeProteome (7770 proteins, 171768 variants, 693898 alleles)	7	122	7	116.25	13.6552	WholeProteome	8104	7770	CADD_SSD	171768	693898	SSD_cases_controls	5969	147
WholeProteome (7770 proteins, 171768 variants, 693898 alleles)	8	122	6	116.25	13.6552	WholeProteome	8104	7770	CADD_SSD	171768	693898	SSD_cases_controls	5969	411
WholeProteome (7770 proteins, 171768 variants, 693898 alleles)	10	122	9	116.25	13.6552	WholeProteome	8104	7770	CADD_SSD	171768	693898	SSD_cases_controls	5969	487
WholeProteome (7770 proteins, 171768 variants, 693898 alleles)	0	123	67	116.25	13.6552	WholeProteome	8104	7770	CADD_SSD	171768	693898	SSD_cases_controls	5969	2853
WholeProteome (7770 proteins, 171768 variants, 693898 alleles)	2	123	8	116.25	13.6552	WholeProteome	8104	7770	CADD_SSD	171768	693898	SSD_cases_controls	5969	499
WholeProteome (7770 proteins, 171768 variants, 693898 alleles)	5	123	11	116.25	13.6552	WholeProteome	8104	7770	CADD_SSD	171768	693898	SSD_cases_controls	5969	182
WholeProteome (7770 proteins, 171768 variants, 693898 alleles)	7	123	8	116.25	13.6552	WholeProteome	8104	7770	CADD_SSD	171768	693898	SSD_cases_controls	5969	147
WholeProteome (7770 proteins, 171768 variants, 693898 alleles)	9	123	13	116.25	13.6552	WholeProteome	8104	7770	CADD_SSD	171768	693898	SSD_cases_controls	5969	212
WholeProteome (7770 proteins, 171768 variants, 693898 alleles)	10	123	6	116.25	13.6552	WholeProteome	8104	7770	CADD_SSD	171768	693898	SSD_cases_controls	5969	487
WholeProteome (7770 proteins, 171768 variants, 693898 alleles)	0	124	64	116.25	13.6552	WholeProteome	8104	7770	CADD_SSD	171768	693898	SSD_cases_controls	5969	2853
WholeProteome (7770 proteins, 171768 variants, 693898 alleles)	1	124	7	116.25	13.6552	WholeProteome	8104	7770	CADD_SSD	171768	693898	SSD_cases_controls	5969	367
WholeProteome (7770 proteins, 171768 variants, 693898 alleles)	2	124	6	116.25	13.6552	WholeProteome	8104	7770	CADD_SSD	171768	693898	SSD_cases_controls	5969	499
WholeProteome (7770 proteins, 171768 variants, 693898 alleles)	4	124	9	116.25	13.6552	WholeProteome	8104	7770	CADD_SSD	171768	693898	SSD_cases_controls	5969	147
WholeProteome (7770 proteins, 171768 variants, 693898 alleles)	5	124	12	116.25	13.6552	WholeProteome	8104	7770	CADD_SSD	171768	693898	SSD_cases_controls	5969	182
WholeProteome (7770 proteins, 171768 variants, 693898 alleles)	7	124	8	116.25	13.6552	WholeProteome	8104	7770	CADD_SSD	171768	693898	SSD_cases_controls	5969	147
WholeProteome (7770 proteins, 171768 variants, 693898 alleles)	8	124	11	116.25	13.6552	WholeProteome	8104	7770	CADD_SSD	171768	693898	SSD_cases_controls	5969	411
WholeProteome (7770 proteins, 171768 variants, 693898 alleles)	9	124	7	116.25	13.6552	WholeProteome	8104	7770	CADD_SSD	171768	693898	SSD_cases_controls	5969	212
WholeProteome (7770 proteins, 171768 variants, 693898 alleles)	10	124	13	116.25	13.6552	WholeProteome	8104	7770	CADD_SSD	171768	693898	SSD_cases_controls	5969	487
WholeProteome (7770 proteins, 171768 variants, 693898 alleles)	0	125	51	116.25	13.6552	WholeProteome	8104	7770	CADD_SSD	171768	693898	SSD_cases_controls	5969	2853
WholeProteome (7770 proteins, 171768 variants, 693898 alleles)	2	125	13	116.25	13.6552	WholeProteome	8104	7770	CADD_SSD	171768	693898	SSD_cases_controls	5969	499
WholeProteome (7770 proteins, 171768 variants, 693898 alleles)	5	125	6	116.25	13.6552	WholeProteome	8104	7770	CADD_SSD	171768	693898	SSD_cases_controls	5969	182
WholeProteome (7770 proteins, 171768 variants, 693898 alleles)	6	125	6	116.25	13.6552	WholeProteome	8104	7770	CADD_SSD	171768	693898	SSD_cases_controls	5969	283
WholeProteome (7770 proteins, 171768 variants, 693898 alleles)	7	125	11	116.25	13.6552	WholeProteome	8104	7770	CADD_SSD	171768	693898	SSD_cases_controls	5969	147
WholeProteome (7770 proteins, 171768 variants, 693898 alleles)	9	125	15	116.25	13.6552	WholeProteome	8104	7770	CADD_SSD	171768	693898	SSD_cases_controls	5969	212
WholeProteome (7770 proteins, 171768 variants, 693898 alleles)	10	125	13	116.25	13.6552	WholeProteome	8104	7770	CADD_SSD	171768	693898	SSD_cases_controls	5969	487
WholeProteome (7770 proteins, 171768 variants, 693898 alleles)	0	126	65	116.25	13.6552	WholeProteome	8104	7770	CADD_SSD	171768	693898	SSD_cases_controls	5969	2853
WholeProteome (7770 proteins, 171768 variants, 693898 alleles)	1	126	7	116.25	13.6552	WholeProteome	8104	7770	CADD_SSD	171768	693898	SSD_cases_controls	5969	367
WholeProteome (7770 proteins, 171768 variants, 693898 alleles)	5	126	11	116.25	13.6552	WholeProteome	8104	7770	CADD_SSD	171768	693898	SSD_cases_controls	5969	182
WholeProteome (7770 proteins, 171768 variants, 693898 alleles)	7	126	12	116.25	13.6552	WholeProteome	8104	7770	CADD_SSD	171768	693898	SSD_cases_controls	5969	147
WholeProteome (7770 proteins, 171768 variants, 693898 alleles)	8	126	6	116.25	13.6552	WholeProteome	8104	7770	CADD_SSD	171768	693898	SSD_cases_controls	5969	411
WholeProteome (7770 proteins, 171768 variants, 693898 alleles)	9	126	12	116.25	13.6552	WholeProteome	8104	7770	CADD_SSD	171768	693898	SSD_cases_controls	5969	212
WholeProteome (7770 proteins, 171768 variants, 693898 alleles)	10	126	15	116.25	13.6552	WholeProteome	8104	7770	CADD_SSD	171768	693898	SSD_cases_controls	5969	487
WholeProteome (7770 proteins, 171768 variants, 693898 alleles)	0	127	48	116.25	13.6552	WholeProteome	8104	7770	CADD_SSD	171768	693898	SSD_cases_controls	5969	2853
WholeProteome (7770 proteins, 171768 variants, 693898 alleles)	1	127	7	116.25	13.6552	WholeProteome	8104	7770	CADD_SSD	171768	693898	SSD_cases_controls	5969	367
WholeProteome (7770 proteins, 171768 variants, 693898 alleles)	2	127	8	116.25	13.6552	WholeProteome	8104	7770	CADD_SSD	171768	693898	SSD_cases_controls	5969	499
WholeProteome (7770 proteins, 171768 variants, 693898 alleles)	5	127	11	116.25	13.6552	WholeProteome	8104	7770	CADD_SSD	171768	693898	SSD_cases_controls	5969	182
WholeProteome (7770 proteins, 171768 variants, 693898 alleles)	7	127	9	116.25	13.6552	WholeProteome	8104	7770	CADD_SSD	171768	693898	SSD_cases_controls	5969	147
WholeProteome (7770 proteins, 171768 variants, 693898 alleles)	8	127	7	116.25	13.6552	WholeProteome	8104	7770	CADD_SSD	171768	693898	SSD_cases_controls	5969	411
WholeProteome (7770 proteins, 171768 variants, 693898 alleles)	9	127	6	116.25	13.6552	WholeProteome	8104	7770	CADD_SSD	171768	693898	SSD_cases_controls	5969	212
WholeProteome (7770 proteins, 171768 variants, 693898 alleles)	10	127	9	116.25	13.6552	WholeProteome	8104	7770	CADD_SSD	171768	693898	SSD_cases_controls	5969	487
WholeProteome (7770 proteins, 171768 variants, 693898 alleles)	0	128	50	116.25	13.6552	WholeProteome	8104	7770	CADD_SSD	171768	693898	SSD_cases_controls	5969	2853
WholeProteome (7770 proteins, 171768 variants, 693898 alleles)	1	128	9	116.25	13.6552	WholeProteome	8104	7770	CADD_SSD	171768	693898	SSD_cases_controls	5969	367
WholeProteome (7770 proteins, 171768 variants, 693898 alleles)	2	128	8	116.25	13.6552	WholeProteome	8104	7770	CADD_SSD	171768	693898	SSD_cases_controls	5969	499
WholeProteome (7770 proteins, 171768 variants, 693898 alleles)	7	128	12	116.25	13.6552	WholeProteome	8104	7770	CADD_SSD	171768	693898	SSD_cases_controls	5969	147
WholeProteome (7770 proteins, 171768 variants, 693898 alleles)	8	128	8	116.25	13.6552	WholeProteome	8104	7770	CADD_SSD	171768	693898	SSD_cases_controls	5969	411
WholeProteome (7770 proteins, 171768 variants, 693898 alleles)	9	128	12	116.25	13.6552	WholeProteome	8104	7770	CADD_SSD	171768	693898	SSD_cases_controls	5969	212
WholeProteome (7770 proteins, 171768 variants, 693898 alleles)	10	128	11	116.25	13.6552	WholeProteome	8104	7770	CADD_SSD	171768	693898	SSD_cases_controls	5969	487
WholeProteome (7770 proteins, 171768 variants, 693898 alleles)	0	129	39	116.25	13.6552	WholeProteome	8104	7770	CADD_SSD	171768	693898	SSD_cases_controls	5969	2853
WholeProteome (7770 proteins, 171768 variants, 693898 alleles)	2	129	7	116.25	13.6552	WholeProteome	8104	7770	CADD_SSD	171768	693898	SSD_cases_controls	5969	499
WholeProteome (7770 proteins, 171768 variants, 693898 alleles)	9	129	6	116.25	13.6552	WholeProteome	8104	7770	CADD_SSD	171768	693898	SSD_cases_controls	5969	212
WholeProteome (7770 proteins, 171768 variants, 693898 alleles)	10	129	7	116.25	13.6552	WholeProteome	8104	7770	CADD_SSD	171768	693898	SSD_cases_controls	5969	487
WholeProteome (7770 proteins, 171768 variants, 693898 alleles)	0	130	49	116.25	13.6552	WholeProteome	8104	7770	CADD_SSD	171768	693898	SSD_cases_controls	5969	2853
WholeProteome (7770 proteins, 171768 variants, 693898 alleles)	1	130	6	116.25	13.6552	WholeProteome	8104	7770	CADD_SSD	171768	693898	SSD_cases_controls	5969	367
WholeProteome (7770 proteins, 171768 variants, 693898 alleles)	2	130	7	116.25	13.6552	WholeProteome	8104	7770	CADD_SSD	171768	693898	SSD_cases_controls	5969	499
WholeProteome (7770 proteins, 171768 variants, 693898 alleles)	7	130	7	116.25	13.6552	WholeProteome	8104	7770	CADD_SSD	171768	693898	SSD_cases_controls	5969	147
WholeProteome (7770 proteins, 171768 variants, 693898 alleles)	10	130	8	116.25	13.6552	WholeProteome	8104	7770	CADD_SSD	171768	693898	SSD_cases_controls	5969	487
WholeProteome (7770 proteins, 171768 variants, 693898 alleles)	0	131	39	116.25	13.6552	WholeProteome	8104	7770	CADD_SSD	171768	693898	SSD_cases_controls	5969	2853
WholeProteome (7770 proteins, 171768 variants, 693898 alleles)	1	131	7	116.25	13.6552	WholeProteome	8104	7770	CADD_SSD	171768	693898	SSD_cases_controls	5969	367
WholeProteome (7770 proteins, 171768 variants, 693898 alleles)	2	131	9	116.25	13.6552	WholeProteome	8104	7770	CADD_SSD	171768	693898	SSD_cases_controls	5969	499
WholeProteome (7770 proteins, 171768 variants, 693898 alleles)	7	131	6	116.25	13.6552	WholeProteome	8104	7770	CADD_SSD	171768	693898	SSD_cases_controls	5969	147
WholeProteome (7770 proteins, 171768 variants, 693898 alleles)	8	131	6	116.25	13.6552	WholeProteome	8104	7770	CADD_SSD	171768	693898	SSD_cases_controls	5969	411
WholeProteome (7770 proteins, 171768 variants, 693898 alleles)	0	132	39	116.25	13.6552	WholeProteome	8104	7770	CADD_SSD	171768	693898	SSD_cases_controls	5969	2853
WholeProteome (7770 proteins, 171768 variants, 693898 alleles)	9	132	6	116.25	13.6552	WholeProteome	8104	7770	CADD_SSD	171768	693898	SSD_cases_controls	5969	212
WholeProteome (7770 proteins, 171768 variants, 693898 alleles)	0	133	31	116.25	13.6552	WholeProteome	8104	7770	CADD_SSD	171768	693898	SSD_cases_controls	5969	2853
WholeProteome (7770 proteins, 171768 variants, 693898 alleles)	7	133	6	116.25	13.6552	WholeProteome	8104	7770	CADD_SSD	171768	693898	SSD_cases_controls	5969	147
WholeProteome (7770 proteins, 171768 variants, 693898 alleles)	10	133	6	116.25	13.6552	WholeProteome	8104	7770	CADD_SSD	171768	693898	SSD_cases_controls	5969	487
WholeProteome (7770 proteins, 171768 variants, 693898 alleles)	0	134	35	116.25	13.6552	WholeProteome	8104	7770	CADD_SSD	171768	693898	SSD_cases_controls	5969	2853
WholeProteome (7770 proteins, 171768 variants, 693898 alleles)	7	134	9	116.25	13.6552	WholeProteome	8104	7770	CADD_SSD	171768	693898	SSD_cases_controls	5969	147
WholeProteome (7770 proteins, 171768 variants, 693898 alleles)	0	135	26	116.25	13.6552	WholeProteome	8104	7770	CADD_SSD	171768	693898	SSD_cases_controls	5969	2853
WholeProteome (7770 proteins, 171768 variants, 693898 alleles)	0	136	34	116.25	13.6552	WholeProteome	8104	7770	CADD_SSD	171768	693898	SSD_cases_controls	5969	2853
WholeProteome (7770 proteins, 171768 variants, 693898 alleles)	1	136	6	116.25	13.6552	WholeProteome	8104	7770	CADD_SSD	171768	693898	SSD_cases_controls	5969	367
WholeProteome (7770 proteins, 171768 variants, 693898 alleles)	7	136	7	116.25	13.6552	WholeProteome	8104	7770	CADD_SSD	171768	693898	SSD_cases_controls	5969	147
WholeProteome (7770 proteins, 171768 variants, 693898 alleles)	10	136	7	116.25	13.6552	WholeProteome	8104	7770	CADD_SSD	171768	693898	SSD_cases_controls	5969	487
WholeProteome (7770 proteins, 171768 variants, 693898 alleles)	0	137	20	116.25	13.6552	WholeProteome	8104	7770	CADD_SSD	171768	693898	SSD_cases_controls	5969	2853
WholeProteome (7770 proteins, 171768 variants, 693898 alleles)	1	137	6	116.25	13.6552	WholeProteome	8104	7770	CADD_SSD	171768	693898	SSD_cases_controls	5969	367
WholeProteome (7770 proteins, 171768 variants, 693898 alleles)	0	138	14	116.25	13.6552	WholeProteome	8104	7770	CADD_SSD	171768	693898	SSD_cases_controls	5969	2853
WholeProteome (7770 proteins, 171768 variants, 693898 alleles)	9	138	6	116.25	13.6552	WholeProteome	8104	7770	CADD_SSD	171768	693898	SSD_cases_controls	5969	212
WholeProteome (7770 proteins, 171768 variants, 693898 alleles)	0	139	16	116.25	13.6552	WholeProteome	8104	7770	CADD_SSD	171768	693898	SSD_cases_controls	5969	2853
WholeProteome (7770 proteins, 171768 variants, 693898 alleles)	0	140	13	116.25	13.6552	WholeProteome	8104	7770	CADD_SSD	171768	693898	SSD_cases_controls	5969	2853
WholeProteome (7770 proteins, 171768 variants, 693898 alleles)	0	141	12	116.25	13.6552	WholeProteome	8104	7770	CADD_SSD	171768	693898	SSD_cases_controls	5969	2853
WholeProteome (7770 proteins, 171768 variants, 693898 alleles)	0	142	16	116.25	13.6552	WholeProteome	8104	7770	CADD_SSD	171768	693898	SSD_cases_controls	5969	2853
WholeProteome (7770 proteins, 171768 variants, 693898 alleles)	0	143	14	116.25	13.6552	WholeProteome	8104	7770	CADD_SSD	171768	693898	SSD_cases_controls	5969	2853
WholeProteome (7770 proteins, 171768 variants, 693898 alleles)	0	144	11	116.25	13.6552	WholeProteome	8104	7770	CADD_SSD	171768	693898	SSD_cases_controls	5969	2853
WholeProteome (7770 proteins, 171768 variants, 693898 alleles)	0	145	15	116.25	13.6552	WholeProteome	8104	7770	CADD_SSD	171768	693898	SSD_cases_controls	5969	2853
WholeProteome (7770 proteins, 171768 variants, 693898 alleles)	0	146	10	116.25	13.6552	WholeProteome	8104	7770	CADD_SSD	171768	693898	SSD_cases_controls	5969	2853
WholeProteome (7770 proteins, 171768 variants, 693898 alleles)	0	147	9	116.25	13.6552	WholeProteome	8104	7770	CADD_SSD	171768	693898	SSD_cases_controls	5969	2853
WholeProteome (7770 proteins, 171768 variants, 693898 alleles)	0	150	6	116.25	13.6552	WholeProteome	8104	7770	CADD_SSD	171768	693898	SSD_cases_controls	5969	2853
WholeProteome (7770 proteins, 171768 variants, 693898 alleles)	0	152	6	116.25	13.6552	WholeProteome	8104	7770	CADD_SSD	171768	693898	SSD_cases_controls	5969	2853

## Sheet: TS6 ALT distr CADD cases
Table S6: Distribution of ALT alleles across the 11,046 SSD cases, by Network. Note that any summary statistic computed on less than or equal to 5 individuals was removed, i.e. here n_individuals is > 5 and N_ALT_alleles is > 10
Network_label	N_ALT_alleles	n_individuals	mean	sd	Network	N_prot_in_list	N_prot_in_data	Variant_type	Sum_variants	Sum_alleles	Dataset	Dataset_size
SCZ_Module3 (656 proteins, 11478 variants, 35088 alleles)	11	342	11.2606	3.75435	SCZ_Module3	718	656	CADD_SSD	11478	35088	SSD_cases	3116
SCZ_Module3 (656 proteins, 11478 variants, 35088 alleles)	12	301	11.2606	3.75435	SCZ_Module3	718	656	CADD_SSD	11478	35088	SSD_cases	3116
SCZ_Module3 (656 proteins, 11478 variants, 35088 alleles)	13	270	11.2606	3.75435	SCZ_Module3	718	656	CADD_SSD	11478	35088	SSD_cases	3116
SCZ_Module3 (656 proteins, 11478 variants, 35088 alleles)	14	215	11.2606	3.75435	SCZ_Module3	718	656	CADD_SSD	11478	35088	SSD_cases	3116
SCZ_Module3 (656 proteins, 11478 variants, 35088 alleles)	15	179	11.2606	3.75435	SCZ_Module3	718	656	CADD_SSD	11478	35088	SSD_cases	3116
SCZ_Module3 (656 proteins, 11478 variants, 35088 alleles)	16	136	11.2606	3.75435	SCZ_Module3	718	656	CADD_SSD	11478	35088	SSD_cases	3116
SCZ_Module3 (656 proteins, 11478 variants, 35088 alleles)	17	97	11.2606	3.75435	SCZ_Module3	718	656	CADD_SSD	11478	35088	SSD_cases	3116
SCZ_Module3 (656 proteins, 11478 variants, 35088 alleles)	18	68	11.2606	3.75435	SCZ_Module3	718	656	CADD_SSD	11478	35088	SSD_cases	3116
SCZ_Module3 (656 proteins, 11478 variants, 35088 alleles)	19	37	11.2606	3.75435	SCZ_Module3	718	656	CADD_SSD	11478	35088	SSD_cases	3116
SCZ_Module3 (656 proteins, 11478 variants, 35088 alleles)	20	26	11.2606	3.75435	SCZ_Module3	718	656	CADD_SSD	11478	35088	SSD_cases	3116
SCZ_Module3 (656 proteins, 11478 variants, 35088 alleles)	21	29	11.2606	3.75435	SCZ_Module3	718	656	CADD_SSD	11478	35088	SSD_cases	3116
SCZ_Module3 (656 proteins, 11478 variants, 35088 alleles)	22	9	11.2606	3.75435	SCZ_Module3	718	656	CADD_SSD	11478	35088	SSD_cases	3116
WholeProteome (7681 proteins, 115094 variants, 362871 alleles)	83	6	116.454	13.8185	WholeProteome	8104	7681	CADD_SSD	115094	362871	SSD_cases	3116
WholeProteome (7681 proteins, 115094 variants, 362871 alleles)	86	8	116.454	13.8185	WholeProteome	8104	7681	CADD_SSD	115094	362871	SSD_cases	3116
WholeProteome (7681 proteins, 115094 variants, 362871 alleles)	87	6	116.454	13.8185	WholeProteome	8104	7681	CADD_SSD	115094	362871	SSD_cases	3116
WholeProteome (7681 proteins, 115094 variants, 362871 alleles)	88	9	116.454	13.8185	WholeProteome	8104	7681	CADD_SSD	115094	362871	SSD_cases	3116
WholeProteome (7681 proteins, 115094 variants, 362871 alleles)	89	15	116.454	13.8185	WholeProteome	8104	7681	CADD_SSD	115094	362871	SSD_cases	3116
WholeProteome (7681 proteins, 115094 variants, 362871 alleles)	90	12	116.454	13.8185	WholeProteome	8104	7681	CADD_SSD	115094	362871	SSD_cases	3116
WholeProteome (7681 proteins, 115094 variants, 362871 alleles)	91	18	116.454	13.8185	WholeProteome	8104	7681	CADD_SSD	115094	362871	SSD_cases	3116
WholeProteome (7681 proteins, 115094 variants, 362871 alleles)	92	16	116.454	13.8185	WholeProteome	8104	7681	CADD_SSD	115094	362871	SSD_cases	3116
WholeProteome (7681 proteins, 115094 variants, 362871 alleles)	93	17	116.454	13.8185	WholeProteome	8104	7681	CADD_SSD	115094	362871	SSD_cases	3116
WholeProteome (7681 proteins, 115094 variants, 362871 alleles)	94	21	116.454	13.8185	WholeProteome	8104	7681	CADD_SSD	115094	362871	SSD_cases	3116
WholeProteome (7681 proteins, 115094 variants, 362871 alleles)	95	20	116.454	13.8185	WholeProteome	8104	7681	CADD_SSD	115094	362871	SSD_cases	3116
WholeProteome (7681 proteins, 115094 variants, 362871 alleles)	96	26	116.454	13.8185	WholeProteome	8104	7681	CADD_SSD	115094	362871	SSD_cases	3116
WholeProteome (7681 proteins, 115094 variants, 362871 alleles)	97	37	116.454	13.8185	WholeProteome	8104	7681	CADD_SSD	115094	362871	SSD_cases	3116
WholeProteome (7681 proteins, 115094 variants, 362871 alleles)	98	45	116.454	13.8185	WholeProteome	8104	7681	CADD_SSD	115094	362871	SSD_cases	3116
WholeProteome (7681 proteins, 115094 variants, 362871 alleles)	99	42	116.454	13.8185	WholeProteome	8104	7681	CADD_SSD	115094	362871	SSD_cases	3116
WholeProteome (7681 proteins, 115094 variants, 362871 alleles)	100	39	116.454	13.8185	WholeProteome	8104	7681	CADD_SSD	115094	362871	SSD_cases	3116
WholeProteome (7681 proteins, 115094 variants, 362871 alleles)	101	57	116.454	13.8185	WholeProteome	8104	7681	CADD_SSD	115094	362871	SSD_cases	3116
WholeProteome (7681 proteins, 115094 variants, 362871 alleles)	102	50	116.454	13.8185	WholeProteome	8104	7681	CADD_SSD	115094	362871	SSD_cases	3116
WholeProteome (7681 proteins, 115094 variants, 362871 alleles)	103	80	116.454	13.8185	WholeProteome	8104	7681	CADD_SSD	115094	362871	SSD_cases	3116
WholeProteome (7681 proteins, 115094 variants, 362871 alleles)	104	61	116.454	13.8185	WholeProteome	8104	7681	CADD_SSD	115094	362871	SSD_cases	3116
WholeProteome (7681 proteins, 115094 variants, 362871 alleles)	105	67	116.454	13.8185	WholeProteome	8104	7681	CADD_SSD	115094	362871	SSD_cases	3116
WholeProteome (7681 proteins, 115094 variants, 362871 alleles)	106	80	116.454	13.8185	WholeProteome	8104	7681	CADD_SSD	115094	362871	SSD_cases	3116
WholeProteome (7681 proteins, 115094 variants, 362871 alleles)	107	75	116.454	13.8185	WholeProteome	8104	7681	CADD_SSD	115094	362871	SSD_cases	3116
WholeProteome (7681 proteins, 115094 variants, 362871 alleles)	108	85	116.454	13.8185	WholeProteome	8104	7681	CADD_SSD	115094	362871	SSD_cases	3116
WholeProteome (7681 proteins, 115094 variants, 362871 alleles)	109	85	116.454	13.8185	WholeProteome	8104	7681	CADD_SSD	115094	362871	SSD_cases	3116
WholeProteome (7681 proteins, 115094 variants, 362871 alleles)	110	84	116.454	13.8185	WholeProteome	8104	7681	CADD_SSD	115094	362871	SSD_cases	3116
WholeProteome (7681 proteins, 115094 variants, 362871 alleles)	111	78	116.454	13.8185	WholeProteome	8104	7681	CADD_SSD	115094	362871	SSD_cases	3116
WholeProteome (7681 proteins, 115094 variants, 362871 alleles)	112	95	116.454	13.8185	WholeProteome	8104	7681	CADD_SSD	115094	362871	SSD_cases	3116
WholeProteome (7681 proteins, 115094 variants, 362871 alleles)	113	95	116.454	13.8185	WholeProteome	8104	7681	CADD_SSD	115094	362871	SSD_cases	3116
WholeProteome (7681 proteins, 115094 variants, 362871 alleles)	114	102	116.454	13.8185	WholeProteome	8104	7681	CADD_SSD	115094	362871	SSD_cases	3116
WholeProteome (7681 proteins, 115094 variants, 362871 alleles)	115	99	116.454	13.8185	WholeProteome	8104	7681	CADD_SSD	115094	362871	SSD_cases	3116
WholeProteome (7681 proteins, 115094 variants, 362871 alleles)	116	87	116.454	13.8185	WholeProteome	8104	7681	CADD_SSD	115094	362871	SSD_cases	3116
WholeProteome (7681 proteins, 115094 variants, 362871 alleles)	117	95	116.454	13.8185	WholeProteome	8104	7681	CADD_SSD	115094	362871	SSD_cases	3116
WholeProteome (7681 proteins, 115094 variants, 362871 alleles)	118	103	116.454	13.8185	WholeProteome	8104	7681	CADD_SSD	115094	362871	SSD_cases	3116
WholeProteome (7681 proteins, 115094 variants, 362871 alleles)	119	83	116.454	13.8185	WholeProteome	8104	7681	CADD_SSD	115094	362871	SSD_cases	3116
WholeProteome (7681 proteins, 115094 variants, 362871 alleles)	120	86	116.454	13.8185	WholeProteome	8104	7681	CADD_SSD	115094	362871	SSD_cases	3116
WholeProteome (7681 proteins, 115094 variants, 362871 alleles)	121	72	116.454	13.8185	WholeProteome	8104	7681	CADD_SSD	115094	362871	SSD_cases	3116
WholeProteome (7681 proteins, 115094 variants, 362871 alleles)	122	61	116.454	13.8185	WholeProteome	8104	7681	CADD_SSD	115094	362871	SSD_cases	3116
WholeProteome (7681 proteins, 115094 variants, 362871 alleles)	123	62	116.454	13.8185	WholeProteome	8104	7681	CADD_SSD	115094	362871	SSD_cases	3116
WholeProteome (7681 proteins, 115094 variants, 362871 alleles)	124	80	116.454	13.8185	WholeProteome	8104	7681	CADD_SSD	115094	362871	SSD_cases	3116
WholeProteome (7681 proteins, 115094 variants, 362871 alleles)	125	78	116.454	13.8185	WholeProteome	8104	7681	CADD_SSD	115094	362871	SSD_cases	3116
WholeProteome (7681 proteins, 115094 variants, 362871 alleles)	126	78	116.454	13.8185	WholeProteome	8104	7681	CADD_SSD	115094	362871	SSD_cases	3116
WholeProteome (7681 proteins, 115094 variants, 362871 alleles)	127	68	116.454	13.8185	WholeProteome	8104	7681	CADD_SSD	115094	362871	SSD_cases	3116
WholeProteome (7681 proteins, 115094 variants, 362871 alleles)	128	73	116.454	13.8185	WholeProteome	8104	7681	CADD_SSD	115094	362871	SSD_cases	3116
WholeProteome (7681 proteins, 115094 variants, 362871 alleles)	129	43	116.454	13.8185	WholeProteome	8104	7681	CADD_SSD	115094	362871	SSD_cases	3116
WholeProteome (7681 proteins, 115094 variants, 362871 alleles)	130	45	116.454	13.8185	WholeProteome	8104	7681	CADD_SSD	115094	362871	SSD_cases	3116
WholeProteome (7681 proteins, 115094 variants, 362871 alleles)	131	44	116.454	13.8185	WholeProteome	8104	7681	CADD_SSD	115094	362871	SSD_cases	3116
WholeProteome (7681 proteins, 115094 variants, 362871 alleles)	132	39	116.454	13.8185	WholeProteome	8104	7681	CADD_SSD	115094	362871	SSD_cases	3116
WholeProteome (7681 proteins, 115094 variants, 362871 alleles)	133	36	116.454	13.8185	WholeProteome	8104	7681	CADD_SSD	115094	362871	SSD_cases	3116
WholeProteome (7681 proteins, 115094 variants, 362871 alleles)	134	30	116.454	13.8185	WholeProteome	8104	7681	CADD_SSD	115094	362871	SSD_cases	3116
WholeProteome (7681 proteins, 115094 variants, 362871 alleles)	135	36	116.454	13.8185	WholeProteome	8104	7681	CADD_SSD	115094	362871	SSD_cases	3116
WholeProteome (7681 proteins, 115094 variants, 362871 alleles)	136	34	116.454	13.8185	WholeProteome	8104	7681	CADD_SSD	115094	362871	SSD_cases	3116
WholeProteome (7681 proteins, 115094 variants, 362871 alleles)	137	25	116.454	13.8185	WholeProteome	8104	7681	CADD_SSD	115094	362871	SSD_cases	3116
WholeProteome (7681 proteins, 115094 variants, 362871 alleles)	138	18	116.454	13.8185	WholeProteome	8104	7681	CADD_SSD	115094	362871	SSD_cases	3116
WholeProteome (7681 proteins, 115094 variants, 362871 alleles)	139	24	116.454	13.8185	WholeProteome	8104	7681	CADD_SSD	115094	362871	SSD_cases	3116
WholeProteome (7681 proteins, 115094 variants, 362871 alleles)	140	16	116.454	13.8185	WholeProteome	8104	7681	CADD_SSD	115094	362871	SSD_cases	3116
WholeProteome (7681 proteins, 115094 variants, 362871 alleles)	141	18	116.454	13.8185	WholeProteome	8104	7681	CADD_SSD	115094	362871	SSD_cases	3116
WholeProteome (7681 proteins, 115094 variants, 362871 alleles)	142	16	116.454	13.8185	WholeProteome	8104	7681	CADD_SSD	115094	362871	SSD_cases	3116
WholeProteome (7681 proteins, 115094 variants, 362871 alleles)	143	23	116.454	13.8185	WholeProteome	8104	7681	CADD_SSD	115094	362871	SSD_cases	3116
WholeProteome (7681 proteins, 115094 variants, 362871 alleles)	144	11	116.454	13.8185	WholeProteome	8104	7681	CADD_SSD	115094	362871	SSD_cases	3116
WholeProteome (7681 proteins, 115094 variants, 362871 alleles)	145	7	116.454	13.8185	WholeProteome	8104	7681	CADD_SSD	115094	362871	SSD_cases	3116
WholeProteome (7681 proteins, 115094 variants, 362871 alleles)	146	8	116.454	13.8185	WholeProteome	8104	7681	CADD_SSD	115094	362871	SSD_cases	3116
WholeProteome (7681 proteins, 115094 variants, 362871 alleles)	147	9	116.454	13.8185	WholeProteome	8104	7681	CADD_SSD	115094	362871	SSD_cases	3116
WholeProteome (7681 proteins, 115094 variants, 362871 alleles)	149	8	116.454	13.8185	WholeProteome	8104	7681	CADD_SSD	115094	362871	SSD_cases	3116
WholeProteome (7681 proteins, 115094 variants, 362871 alleles)	150	10	116.454	13.8185	WholeProteome	8104	7681	CADD_SSD	115094	362871	SSD_cases	3116
WholeProteome (7681 proteins, 115094 variants, 362871 alleles)	151	8	116.454	13.8185	WholeProteome	8104	7681	CADD_SSD	115094	362871	SSD_cases	3116
WholeProteome (7681 proteins, 115094 variants, 362871 alleles)	154	6	116.454	13.8185	WholeProteome	8104	7681	CADD_SSD	115094	362871	SSD_cases	3116

## Sheet: TS7 ALT distr CADD cases clust
Table S7: Distribution of ALT alleles across the 11,046 SSD cases, by Network and Cluster. Note that any summary statistic computed on less than or equal to 5 individuals was removed, i.e. here n_individuals is > 5 and N_ALT_alleles is > 10
Network_label	cluster	N_ALT_alleles	n_individuals	mean	sd	Network	N_prot_in_list	N_prot_in_data	Variant_type	Sum_variants	Sum_alleles	Dataset	Dataset_size	cluster_size
SCZ_Module3 (656 proteins, 11478 variants, 35088 alleles)	1	11	32	11.2606	3.75435	SCZ_Module3	718	656	CADD_SSD	11478	35088	SSD_cases	3116	367
SCZ_Module3 (656 proteins, 11478 variants, 35088 alleles)	2	11	62	11.2606	3.75435	SCZ_Module3	718	656	CADD_SSD	11478	35088	SSD_cases	3116	499
SCZ_Module3 (656 proteins, 11478 variants, 35088 alleles)	3	11	20	11.2606	3.75435	SCZ_Module3	718	656	CADD_SSD	11478	35088	SSD_cases	3116	381
SCZ_Module3 (656 proteins, 11478 variants, 35088 alleles)	4	11	19	11.2606	3.75435	SCZ_Module3	718	656	CADD_SSD	11478	35088	SSD_cases	3116	147
SCZ_Module3 (656 proteins, 11478 variants, 35088 alleles)	5	11	24	11.2606	3.75435	SCZ_Module3	718	656	CADD_SSD	11478	35088	SSD_cases	3116	182
SCZ_Module3 (656 proteins, 11478 variants, 35088 alleles)	6	11	17	11.2606	3.75435	SCZ_Module3	718	656	CADD_SSD	11478	35088	SSD_cases	3116	283
SCZ_Module3 (656 proteins, 11478 variants, 35088 alleles)	7	11	39	11.2606	3.75435	SCZ_Module3	718	656	CADD_SSD	11478	35088	SSD_cases	3116	147
SCZ_Module3 (656 proteins, 11478 variants, 35088 alleles)	8	11	27	11.2606	3.75435	SCZ_Module3	718	656	CADD_SSD	11478	35088	SSD_cases	3116	411
SCZ_Module3 (656 proteins, 11478 variants, 35088 alleles)	9	11	44	11.2606	3.75435	SCZ_Module3	718	656	CADD_SSD	11478	35088	SSD_cases	3116	212
SCZ_Module3 (656 proteins, 11478 variants, 35088 alleles)	10	11	58	11.2606	3.75435	SCZ_Module3	718	656	CADD_SSD	11478	35088	SSD_cases	3116	487
SCZ_Module3 (656 proteins, 11478 variants, 35088 alleles)	1	12	32	11.2606	3.75435	SCZ_Module3	718	656	CADD_SSD	11478	35088	SSD_cases	3116	367
SCZ_Module3 (656 proteins, 11478 variants, 35088 alleles)	2	12	38	11.2606	3.75435	SCZ_Module3	718	656	CADD_SSD	11478	35088	SSD_cases	3116	499
SCZ_Module3 (656 proteins, 11478 variants, 35088 alleles)	3	12	14	11.2606	3.75435	SCZ_Module3	718	656	CADD_SSD	11478	35088	SSD_cases	3116	381
SCZ_Module3 (656 proteins, 11478 variants, 35088 alleles)	4	12	14	11.2606	3.75435	SCZ_Module3	718	656	CADD_SSD	11478	35088	SSD_cases	3116	147
SCZ_Module3 (656 proteins, 11478 variants, 35088 alleles)	5	12	25	11.2606	3.75435	SCZ_Module3	718	656	CADD_SSD	11478	35088	SSD_cases	3116	182
SCZ_Module3 (656 proteins, 11478 variants, 35088 alleles)	6	12	12	11.2606	3.75435	SCZ_Module3	718	656	CADD_SSD	11478	35088	SSD_cases	3116	283
SCZ_Module3 (656 proteins, 11478 variants, 35088 alleles)	7	12	47	11.2606	3.75435	SCZ_Module3	718	656	CADD_SSD	11478	35088	SSD_cases	3116	147
SCZ_Module3 (656 proteins, 11478 variants, 35088 alleles)	8	12	18	11.2606	3.75435	SCZ_Module3	718	656	CADD_SSD	11478	35088	SSD_cases	3116	411
SCZ_Module3 (656 proteins, 11478 variants, 35088 alleles)	9	12	46	11.2606	3.75435	SCZ_Module3	718	656	CADD_SSD	11478	35088	SSD_cases	3116	212
SCZ_Module3 (656 proteins, 11478 variants, 35088 alleles)	10	12	55	11.2606	3.75435	SCZ_Module3	718	656	CADD_SSD	11478	35088	SSD_cases	3116	487
SCZ_Module3 (656 proteins, 11478 variants, 35088 alleles)	1	13	30	11.2606	3.75435	SCZ_Module3	718	656	CADD_SSD	11478	35088	SSD_cases	3116	367
SCZ_Module3 (656 proteins, 11478 variants, 35088 alleles)	2	13	41	11.2606	3.75435	SCZ_Module3	718	656	CADD_SSD	11478	35088	SSD_cases	3116	499
SCZ_Module3 (656 proteins, 11478 variants, 35088 alleles)	3	13	9	11.2606	3.75435	SCZ_Module3	718	656	CADD_SSD	11478	35088	SSD_cases	3116	381
SCZ_Module3 (656 proteins, 11478 variants, 35088 alleles)	4	13	18	11.2606	3.75435	SCZ_Module3	718	656	CADD_SSD	11478	35088	SSD_cases	3116	147
SCZ_Module3 (656 proteins, 11478 variants, 35088 alleles)	5	13	26	11.2606	3.75435	SCZ_Module3	718	656	CADD_SSD	11478	35088	SSD_cases	3116	182
SCZ_Module3 (656 proteins, 11478 variants, 35088 alleles)	6	13	18	11.2606	3.75435	SCZ_Module3	718	656	CADD_SSD	11478	35088	SSD_cases	3116	283
SCZ_Module3 (656 proteins, 11478 variants, 35088 alleles)	7	13	34	11.2606	3.75435	SCZ_Module3	718	656	CADD_SSD	11478	35088	SSD_cases	3116	147
SCZ_Module3 (656 proteins, 11478 variants, 35088 alleles)	8	13	22	11.2606	3.75435	SCZ_Module3	718	656	CADD_SSD	11478	35088	SSD_cases	3116	411
SCZ_Module3 (656 proteins, 11478 variants, 35088 alleles)	9	13	33	11.2606	3.75435	SCZ_Module3	718	656	CADD_SSD	11478	35088	SSD_cases	3116	212
SCZ_Module3 (656 proteins, 11478 variants, 35088 alleles)	10	13	39	11.2606	3.75435	SCZ_Module3	718	656	CADD_SSD	11478	35088	SSD_cases	3116	487
SCZ_Module3 (656 proteins, 11478 variants, 35088 alleles)	1	14	21	11.2606	3.75435	SCZ_Module3	718	656	CADD_SSD	11478	35088	SSD_cases	3116	367
SCZ_Module3 (656 proteins, 11478 variants, 35088 alleles)	2	14	23	11.2606	3.75435	SCZ_Module3	718	656	CADD_SSD	11478	35088	SSD_cases	3116	499
SCZ_Module3 (656 proteins, 11478 variants, 35088 alleles)	3	14	14	11.2606	3.75435	SCZ_Module3	718	656	CADD_SSD	11478	35088	SSD_cases	3116	381
SCZ_Module3 (656 proteins, 11478 variants, 35088 alleles)	4	14	7	11.2606	3.75435	SCZ_Module3	718	656	CADD_SSD	11478	35088	SSD_cases	3116	147
SCZ_Module3 (656 proteins, 11478 variants, 35088 alleles)	5	14	18	11.2606	3.75435	SCZ_Module3	718	656	CADD_SSD	11478	35088	SSD_cases	3116	182
SCZ_Module3 (656 proteins, 11478 variants, 35088 alleles)	6	14	6	11.2606	3.75435	SCZ_Module3	718	656	CADD_SSD	11478	35088	SSD_cases	3116	283
SCZ_Module3 (656 proteins, 11478 variants, 35088 alleles)	7	14	42	11.2606	3.75435	SCZ_Module3	718	656	CADD_SSD	11478	35088	SSD_cases	3116	147
SCZ_Module3 (656 proteins, 11478 variants, 35088 alleles)	8	14	15	11.2606	3.75435	SCZ_Module3	718	656	CADD_SSD	11478	35088	SSD_cases	3116	411
SCZ_Module3 (656 proteins, 11478 variants, 35088 alleles)	9	14	35	11.2606	3.75435	SCZ_Module3	718	656	CADD_SSD	11478	35088	SSD_cases	3116	212
SCZ_Module3 (656 proteins, 11478 variants, 35088 alleles)	10	14	34	11.2606	3.75435	SCZ_Module3	718	656	CADD_SSD	11478	35088	SSD_cases	3116	487
SCZ_Module3 (656 proteins, 11478 variants, 35088 alleles)	1	15	17	11.2606	3.75435	SCZ_Module3	718	656	CADD_SSD	11478	35088	SSD_cases	3116	367
SCZ_Module3 (656 proteins, 11478 variants, 35088 alleles)	2	15	14	11.2606	3.75435	SCZ_Module3	718	656	CADD_SSD	11478	35088	SSD_cases	3116	499
SCZ_Module3 (656 proteins, 11478 variants, 35088 alleles)	3	15	9	11.2606	3.75435	SCZ_Module3	718	656	CADD_SSD	11478	35088	SSD_cases	3116	381
SCZ_Module3 (656 proteins, 11478 variants, 35088 alleles)	4	15	12	11.2606	3.75435	SCZ_Module3	718	656	CADD_SSD	11478	35088	SSD_cases	3116	147
SCZ_Module3 (656 proteins, 11478 variants, 35088 alleles)	5	15	19	11.2606	3.75435	SCZ_Module3	718	656	CADD_SSD	11478	35088	SSD_cases	3116	182
SCZ_Module3 (656 proteins, 11478 variants, 35088 alleles)	6	15	6	11.2606	3.75435	SCZ_Module3	718	656	CADD_SSD	11478	35088	SSD_cases	3116	283
SCZ_Module3 (656 proteins, 11478 variants, 35088 alleles)	7	15	32	11.2606	3.75435	SCZ_Module3	718	656	CADD_SSD	11478	35088	SSD_cases	3116	147
SCZ_Module3 (656 proteins, 11478 variants, 35088 alleles)	8	15	11	11.2606	3.75435	SCZ_Module3	718	656	CADD_SSD	11478	35088	SSD_cases	3116	411
SCZ_Module3 (656 proteins, 11478 variants, 35088 alleles)	9	15	32	11.2606	3.75435	SCZ_Module3	718	656	CADD_SSD	11478	35088	SSD_cases	3116	212
SCZ_Module3 (656 proteins, 11478 variants, 35088 alleles)	10	15	27	11.2606	3.75435	SCZ_Module3	718	656	CADD_SSD	11478	35088	SSD_cases	3116	487
SCZ_Module3 (656 proteins, 11478 variants, 35088 alleles)	1	16	17	11.2606	3.75435	SCZ_Module3	718	656	CADD_SSD	11478	35088	SSD_cases	3116	367
SCZ_Module3 (656 proteins, 11478 variants, 35088 alleles)	2	16	11	11.2606	3.75435	SCZ_Module3	718	656	CADD_SSD	11478	35088	SSD_cases	3116	499
SCZ_Module3 (656 proteins, 11478 variants, 35088 alleles)	3	16	11	11.2606	3.75435	SCZ_Module3	718	656	CADD_SSD	11478	35088	SSD_cases	3116	381
SCZ_Module3 (656 proteins, 11478 variants, 35088 alleles)	4	16	7	11.2606	3.75435	SCZ_Module3	718	656	CADD_SSD	11478	35088	SSD_cases	3116	147
SCZ_Module3 (656 proteins, 11478 variants, 35088 alleles)	5	16	10	11.2606	3.75435	SCZ_Module3	718	656	CADD_SSD	11478	35088	SSD_cases	3116	182
SCZ_Module3 (656 proteins, 11478 variants, 35088 alleles)	6	16	8	11.2606	3.75435	SCZ_Module3	718	656	CADD_SSD	11478	35088	SSD_cases	3116	283
SCZ_Module3 (656 proteins, 11478 variants, 35088 alleles)	7	16	22	11.2606	3.75435	SCZ_Module3	718	656	CADD_SSD	11478	35088	SSD_cases	3116	147
SCZ_Module3 (656 proteins, 11478 variants, 35088 alleles)	8	16	10	11.2606	3.75435	SCZ_Module3	718	656	CADD_SSD	11478	35088	SSD_cases	3116	411
SCZ_Module3 (656 proteins, 11478 variants, 35088 alleles)	9	16	26	11.2606	3.75435	SCZ_Module3	718	656	CADD_SSD	11478	35088	SSD_cases	3116	212
SCZ_Module3 (656 proteins, 11478 variants, 35088 alleles)	10	16	14	11.2606	3.75435	SCZ_Module3	718	656	CADD_SSD	11478	35088	SSD_cases	3116	487
SCZ_Module3 (656 proteins, 11478 variants, 35088 alleles)	1	17	11	11.2606	3.75435	SCZ_Module3	718	656	CADD_SSD	11478	35088	SSD_cases	3116	367
SCZ_Module3 (656 proteins, 11478 variants, 35088 alleles)	2	17	14	11.2606	3.75435	SCZ_Module3	718	656	CADD_SSD	11478	35088	SSD_cases	3116	499
SCZ_Module3 (656 proteins, 11478 variants, 35088 alleles)	5	17	10	11.2606	3.75435	SCZ_Module3	718	656	CADD_SSD	11478	35088	SSD_cases	3116	182
SCZ_Module3 (656 proteins, 11478 variants, 35088 alleles)	7	17	17	11.2606	3.75435	SCZ_Module3	718	656	CADD_SSD	11478	35088	SSD_cases	3116	147
SCZ_Module3 (656 proteins, 11478 variants, 35088 alleles)	8	17	6	11.2606	3.75435	SCZ_Module3	718	656	CADD_SSD	11478	35088	SSD_cases	3116	411
SCZ_Module3 (656 proteins, 11478 variants, 35088 alleles)	9	17	20	11.2606	3.75435	SCZ_Module3	718	656	CADD_SSD	11478	35088	SSD_cases	3116	212
SCZ_Module3 (656 proteins, 11478 variants, 35088 alleles)	10	17	9	11.2606	3.75435	SCZ_Module3	718	656	CADD_SSD	11478	35088	SSD_cases	3116	487
SCZ_Module3 (656 proteins, 11478 variants, 35088 alleles)	1	18	9	11.2606	3.75435	SCZ_Module3	718	656	CADD_SSD	11478	35088	SSD_cases	3116	367
SCZ_Module3 (656 proteins, 11478 variants, 35088 alleles)	2	18	8	11.2606	3.75435	SCZ_Module3	718	656	CADD_SSD	11478	35088	SSD_cases	3116	499
SCZ_Module3 (656 proteins, 11478 variants, 35088 alleles)	4	18	6	11.2606	3.75435	SCZ_Module3	718	656	CADD_SSD	11478	35088	SSD_cases	3116	147
SCZ_Module3 (656 proteins, 11478 variants, 35088 alleles)	8	18	8	11.2606	3.75435	SCZ_Module3	718	656	CADD_SSD	11478	35088	SSD_cases	3116	411
SCZ_Module3 (656 proteins, 11478 variants, 35088 alleles)	9	18	9	11.2606	3.75435	SCZ_Module3	718	656	CADD_SSD	11478	35088	SSD_cases	3116	212
SCZ_Module3 (656 proteins, 11478 variants, 35088 alleles)	10	18	12	11.2606	3.75435	SCZ_Module3	718	656	CADD_SSD	11478	35088	SSD_cases	3116	487
SCZ_Module3 (656 proteins, 11478 variants, 35088 alleles)	7	19	6	11.2606	3.75435	SCZ_Module3	718	656	CADD_SSD	11478	35088	SSD_cases	3116	147
SCZ_Module3 (656 proteins, 11478 variants, 35088 alleles)	10	19	7	11.2606	3.75435	SCZ_Module3	718	656	CADD_SSD	11478	35088	SSD_cases	3116	487
SCZ_Module3 (656 proteins, 11478 variants, 35088 alleles)	2	20	6	11.2606	3.75435	SCZ_Module3	718	656	CADD_SSD	11478	35088	SSD_cases	3116	499
WholeProteome (7681 proteins, 115094 variants, 362871 alleles)	10	96	8	116.454	13.8185	WholeProteome	8104	7681	CADD_SSD	115094	362871	SSD_cases	3116	487
WholeProteome (7681 proteins, 115094 variants, 362871 alleles)	1	97	8	116.454	13.8185	WholeProteome	8104	7681	CADD_SSD	115094	362871	SSD_cases	3116	367
WholeProteome (7681 proteins, 115094 variants, 362871 alleles)	2	97	7	116.454	13.8185	WholeProteome	8104	7681	CADD_SSD	115094	362871	SSD_cases	3116	499
WholeProteome (7681 proteins, 115094 variants, 362871 alleles)	10	97	8	116.454	13.8185	WholeProteome	8104	7681	CADD_SSD	115094	362871	SSD_cases	3116	487
WholeProteome (7681 proteins, 115094 variants, 362871 alleles)	2	98	7	116.454	13.8185	WholeProteome	8104	7681	CADD_SSD	115094	362871	SSD_cases	3116	499
WholeProteome (7681 proteins, 115094 variants, 362871 alleles)	4	98	6	116.454	13.8185	WholeProteome	8104	7681	CADD_SSD	115094	362871	SSD_cases	3116	147
WholeProteome (7681 proteins, 115094 variants, 362871 alleles)	7	98	7	116.454	13.8185	WholeProteome	8104	7681	CADD_SSD	115094	362871	SSD_cases	3116	147
WholeProteome (7681 proteins, 115094 variants, 362871 alleles)	9	98	7	116.454	13.8185	WholeProteome	8104	7681	CADD_SSD	115094	362871	SSD_cases	3116	212
WholeProteome (7681 proteins, 115094 variants, 362871 alleles)	1	99	6	116.454	13.8185	WholeProteome	8104	7681	CADD_SSD	115094	362871	SSD_cases	3116	367
WholeProteome (7681 proteins, 115094 variants, 362871 alleles)	7	99	6	116.454	13.8185	WholeProteome	8104	7681	CADD_SSD	115094	362871	SSD_cases	3116	147
WholeProteome (7681 proteins, 115094 variants, 362871 alleles)	8	99	6	116.454	13.8185	WholeProteome	8104	7681	CADD_SSD	115094	362871	SSD_cases	3116	411
WholeProteome (7681 proteins, 115094 variants, 362871 alleles)	10	99	10	116.454	13.8185	WholeProteome	8104	7681	CADD_SSD	115094	362871	SSD_cases	3116	487
WholeProteome (7681 proteins, 115094 variants, 362871 alleles)	1	100	6	116.454	13.8185	WholeProteome	8104	7681	CADD_SSD	115094	362871	SSD_cases	3116	367
WholeProteome (7681 proteins, 115094 variants, 362871 alleles)	9	100	6	116.454	13.8185	WholeProteome	8104	7681	CADD_SSD	115094	362871	SSD_cases	3116	212
WholeProteome (7681 proteins, 115094 variants, 362871 alleles)	10	100	7	116.454	13.8185	WholeProteome	8104	7681	CADD_SSD	115094	362871	SSD_cases	3116	487
WholeProteome (7681 proteins, 115094 variants, 362871 alleles)	2	101	7	116.454	13.8185	WholeProteome	8104	7681	CADD_SSD	115094	362871	SSD_cases	3116	499
WholeProteome (7681 proteins, 115094 variants, 362871 alleles)	4	101	6	116.454	13.8185	WholeProteome	8104	7681	CADD_SSD	115094	362871	SSD_cases	3116	147
WholeProteome (7681 proteins, 115094 variants, 362871 alleles)	7	101	6	116.454	13.8185	WholeProteome	8104	7681	CADD_SSD	115094	362871	SSD_cases	3116	147
WholeProteome (7681 proteins, 115094 variants, 362871 alleles)	9	101	10	116.454	13.8185	WholeProteome	8104	7681	CADD_SSD	115094	362871	SSD_cases	3116	212
WholeProteome (7681 proteins, 115094 variants, 362871 alleles)	10	101	12	116.454	13.8185	WholeProteome	8104	7681	CADD_SSD	115094	362871	SSD_cases	3116	487
WholeProteome (7681 proteins, 115094 variants, 362871 alleles)	2	102	6	116.454	13.8185	WholeProteome	8104	7681	CADD_SSD	115094	362871	SSD_cases	3116	499
WholeProteome (7681 proteins, 115094 variants, 362871 alleles)	5	102	6	116.454	13.8185	WholeProteome	8104	7681	CADD_SSD	115094	362871	SSD_cases	3116	182
WholeProteome (7681 proteins, 115094 variants, 362871 alleles)	7	102	8	116.454	13.8185	WholeProteome	8104	7681	CADD_SSD	115094	362871	SSD_cases	3116	147
WholeProteome (7681 proteins, 115094 variants, 362871 alleles)	10	102	12	116.454	13.8185	WholeProteome	8104	7681	CADD_SSD	115094	362871	SSD_cases	3116	487
WholeProteome (7681 proteins, 115094 variants, 362871 alleles)	1	103	6	116.454	13.8185	WholeProteome	8104	7681	CADD_SSD	115094	362871	SSD_cases	3116	367
WholeProteome (7681 proteins, 115094 variants, 362871 alleles)	2	103	8	116.454	13.8185	WholeProteome	8104	7681	CADD_SSD	115094	362871	SSD_cases	3116	499
WholeProteome (7681 proteins, 115094 variants, 362871 alleles)	5	103	10	116.454	13.8185	WholeProteome	8104	7681	CADD_SSD	115094	362871	SSD_cases	3116	182
WholeProteome (7681 proteins, 115094 variants, 362871 alleles)	7	103	6	116.454	13.8185	WholeProteome	8104	7681	CADD_SSD	115094	362871	SSD_cases	3116	147
WholeProteome (7681 proteins, 115094 variants, 362871 alleles)	9	103	19	116.454	13.8185	WholeProteome	8104	7681	CADD_SSD	115094	362871	SSD_cases	3116	212
WholeProteome (7681 proteins, 115094 variants, 362871 alleles)	10	103	18	116.454	13.8185	WholeProteome	8104	7681	CADD_SSD	115094	362871	SSD_cases	3116	487
WholeProteome (7681 proteins, 115094 variants, 362871 alleles)	1	104	7	116.454	13.8185	WholeProteome	8104	7681	CADD_SSD	115094	362871	SSD_cases	3116	367
WholeProteome (7681 proteins, 115094 variants, 362871 alleles)	2	104	6	116.454	13.8185	WholeProteome	8104	7681	CADD_SSD	115094	362871	SSD_cases	3116	499
WholeProteome (7681 proteins, 115094 variants, 362871 alleles)	5	104	10	116.454	13.8185	WholeProteome	8104	7681	CADD_SSD	115094	362871	SSD_cases	3116	182
WholeProteome (7681 proteins, 115094 variants, 362871 alleles)	7	104	9	116.454	13.8185	WholeProteome	8104	7681	CADD_SSD	115094	362871	SSD_cases	3116	147
WholeProteome (7681 proteins, 115094 variants, 362871 alleles)	9	104	9	116.454	13.8185	WholeProteome	8104	7681	CADD_SSD	115094	362871	SSD_cases	3116	212
WholeProteome (7681 proteins, 115094 variants, 362871 alleles)	10	104	7	116.454	13.8185	WholeProteome	8104	7681	CADD_SSD	115094	362871	SSD_cases	3116	487
WholeProteome (7681 proteins, 115094 variants, 362871 alleles)	1	105	8	116.454	13.8185	WholeProteome	8104	7681	CADD_SSD	115094	362871	SSD_cases	3116	367
WholeProteome (7681 proteins, 115094 variants, 362871 alleles)	4	105	7	116.454	13.8185	WholeProteome	8104	7681	CADD_SSD	115094	362871	SSD_cases	3116	147
WholeProteome (7681 proteins, 115094 variants, 362871 alleles)	5	105	6	116.454	13.8185	WholeProteome	8104	7681	CADD_SSD	115094	362871	SSD_cases	3116	182
WholeProteome (7681 proteins, 115094 variants, 362871 alleles)	7	105	12	116.454	13.8185	WholeProteome	8104	7681	CADD_SSD	115094	362871	SSD_cases	3116	147
WholeProteome (7681 proteins, 115094 variants, 362871 alleles)	9	105	10	116.454	13.8185	WholeProteome	8104	7681	CADD_SSD	115094	362871	SSD_cases	3116	212
WholeProteome (7681 proteins, 115094 variants, 362871 alleles)	10	105	9	116.454	13.8185	WholeProteome	8104	7681	CADD_SSD	115094	362871	SSD_cases	3116	487
WholeProteome (7681 proteins, 115094 variants, 362871 alleles)	1	106	10	116.454	13.8185	WholeProteome	8104	7681	CADD_SSD	115094	362871	SSD_cases	3116	367
WholeProteome (7681 proteins, 115094 variants, 362871 alleles)	2	106	8	116.454	13.8185	WholeProteome	8104	7681	CADD_SSD	115094	362871	SSD_cases	3116	499
WholeProteome (7681 proteins, 115094 variants, 362871 alleles)	5	106	6	116.454	13.8185	WholeProteome	8104	7681	CADD_SSD	115094	362871	SSD_cases	3116	182
WholeProteome (7681 proteins, 115094 variants, 362871 alleles)	7	106	13	116.454	13.8185	WholeProteome	8104	7681	CADD_SSD	115094	362871	SSD_cases	3116	147
WholeProteome (7681 proteins, 115094 variants, 362871 alleles)	9	106	15	116.454	13.8185	WholeProteome	8104	7681	CADD_SSD	115094	362871	SSD_cases	3116	212
WholeProteome (7681 proteins, 115094 variants, 362871 alleles)	10	106	15	116.454	13.8185	WholeProteome	8104	7681	CADD_SSD	115094	362871	SSD_cases	3116	487
WholeProteome (7681 proteins, 115094 variants, 362871 alleles)	1	107	7	116.454	13.8185	WholeProteome	8104	7681	CADD_SSD	115094	362871	SSD_cases	3116	367
WholeProteome (7681 proteins, 115094 variants, 362871 alleles)	2	107	11	116.454	13.8185	WholeProteome	8104	7681	CADD_SSD	115094	362871	SSD_cases	3116	499
WholeProteome (7681 proteins, 115094 variants, 362871 alleles)	3	107	6	116.454	13.8185	WholeProteome	8104	7681	CADD_SSD	115094	362871	SSD_cases	3116	381
WholeProteome (7681 proteins, 115094 variants, 362871 alleles)	5	107	7	116.454	13.8185	WholeProteome	8104	7681	CADD_SSD	115094	362871	SSD_cases	3116	182
WholeProteome (7681 proteins, 115094 variants, 362871 alleles)	7	107	11	116.454	13.8185	WholeProteome	8104	7681	CADD_SSD	115094	362871	SSD_cases	3116	147
WholeProteome (7681 proteins, 115094 variants, 362871 alleles)	9	107	7	116.454	13.8185	WholeProteome	8104	7681	CADD_SSD	115094	362871	SSD_cases	3116	212
WholeProteome (7681 proteins, 115094 variants, 362871 alleles)	10	107	17	116.454	13.8185	WholeProteome	8104	7681	CADD_SSD	115094	362871	SSD_cases	3116	487
WholeProteome (7681 proteins, 115094 variants, 362871 alleles)	1	108	14	116.454	13.8185	WholeProteome	8104	7681	CADD_SSD	115094	362871	SSD_cases	3116	367
WholeProteome (7681 proteins, 115094 variants, 362871 alleles)	2	108	9	116.454	13.8185	WholeProteome	8104	7681	CADD_SSD	115094	362871	SSD_cases	3116	499
WholeProteome (7681 proteins, 115094 variants, 362871 alleles)	5	108	10	116.454	13.8185	WholeProteome	8104	7681	CADD_SSD	115094	362871	SSD_cases	3116	182
WholeProteome (7681 proteins, 115094 variants, 362871 alleles)	7	108	9	116.454	13.8185	WholeProteome	8104	7681	CADD_SSD	115094	362871	SSD_cases	3116	147
WholeProteome (7681 proteins, 115094 variants, 362871 alleles)	8	108	8	116.454	13.8185	WholeProteome	8104	7681	CADD_SSD	115094	362871	SSD_cases	3116	411
WholeProteome (7681 proteins, 115094 variants, 362871 alleles)	9	108	11	116.454	13.8185	WholeProteome	8104	7681	CADD_SSD	115094	362871	SSD_cases	3116	212
WholeProteome (7681 proteins, 115094 variants, 362871 alleles)	10	108	13	116.454	13.8185	WholeProteome	8104	7681	CADD_SSD	115094	362871	SSD_cases	3116	487
WholeProteome (7681 proteins, 115094 variants, 362871 alleles)	1	109	9	116.454	13.8185	WholeProteome	8104	7681	CADD_SSD	115094	362871	SSD_cases	3116	367
WholeProteome (7681 proteins, 115094 variants, 362871 alleles)	2	109	9	116.454	13.8185	WholeProteome	8104	7681	CADD_SSD	115094	362871	SSD_cases	3116	499
WholeProteome (7681 proteins, 115094 variants, 362871 alleles)	7	109	10	116.454	13.8185	WholeProteome	8104	7681	CADD_SSD	115094	362871	SSD_cases	3116	147
WholeProteome (7681 proteins, 115094 variants, 362871 alleles)	8	109	8	116.454	13.8185	WholeProteome	8104	7681	CADD_SSD	115094	362871	SSD_cases	3116	411
WholeProteome (7681 proteins, 115094 variants, 362871 alleles)	9	109	25	116.454	13.8185	WholeProteome	8104	7681	CADD_SSD	115094	362871	SSD_cases	3116	212
WholeProteome (7681 proteins, 115094 variants, 362871 alleles)	10	109	9	116.454	13.8185	WholeProteome	8104	7681	CADD_SSD	115094	362871	SSD_cases	3116	487
WholeProteome (7681 proteins, 115094 variants, 362871 alleles)	1	110	9	116.454	13.8185	WholeProteome	8104	7681	CADD_SSD	115094	362871	SSD_cases	3116	367
WholeProteome (7681 proteins, 115094 variants, 362871 alleles)	2	110	9	116.454	13.8185	WholeProteome	8104	7681	CADD_SSD	115094	362871	SSD_cases	3116	499
WholeProteome (7681 proteins, 115094 variants, 362871 alleles)	4	110	9	116.454	13.8185	WholeProteome	8104	7681	CADD_SSD	115094	362871	SSD_cases	3116	147
WholeProteome (7681 proteins, 115094 variants, 362871 alleles)	5	110	11	116.454	13.8185	WholeProteome	8104	7681	CADD_SSD	115094	362871	SSD_cases	3116	182
WholeProteome (7681 proteins, 115094 variants, 362871 alleles)	7	110	11	116.454	13.8185	WholeProteome	8104	7681	CADD_SSD	115094	362871	SSD_cases	3116	147
WholeProteome (7681 proteins, 115094 variants, 362871 alleles)	8	110	6	116.454	13.8185	WholeProteome	8104	7681	CADD_SSD	115094	362871	SSD_cases	3116	411
WholeProteome (7681 proteins, 115094 variants, 362871 alleles)	9	110	13	116.454	13.8185	WholeProteome	8104	7681	CADD_SSD	115094	362871	SSD_cases	3116	212
WholeProteome (7681 proteins, 115094 variants, 362871 alleles)	10	110	12	116.454	13.8185	WholeProteome	8104	7681	CADD_SSD	115094	362871	SSD_cases	3116	487
WholeProteome (7681 proteins, 115094 variants, 362871 alleles)	1	111	6	116.454	13.8185	WholeProteome	8104	7681	CADD_SSD	115094	362871	SSD_cases	3116	367
WholeProteome (7681 proteins, 115094 variants, 362871 alleles)	2	111	15	116.454	13.8185	WholeProteome	8104	7681	CADD_SSD	115094	362871	SSD_cases	3116	499
WholeProteome (7681 proteins, 115094 variants, 362871 alleles)	5	111	7	116.454	13.8185	WholeProteome	8104	7681	CADD_SSD	115094	362871	SSD_cases	3116	182
WholeProteome (7681 proteins, 115094 variants, 362871 alleles)	6	111	8	116.454	13.8185	WholeProteome	8104	7681	CADD_SSD	115094	362871	SSD_cases	3116	283
WholeProteome (7681 proteins, 115094 variants, 362871 alleles)	9	111	13	116.454	13.8185	WholeProteome	8104	7681	CADD_SSD	115094	362871	SSD_cases	3116	212
WholeProteome (7681 proteins, 115094 variants, 362871 alleles)	10	111	15	116.454	13.8185	WholeProteome	8104	7681	CADD_SSD	115094	362871	SSD_cases	3116	487
WholeProteome (7681 proteins, 115094 variants, 362871 alleles)	1	112	14	116.454	13.8185	WholeProteome	8104	7681	CADD_SSD	115094	362871	SSD_cases	3116	367
WholeProteome (7681 proteins, 115094 variants, 362871 alleles)	2	112	16	116.454	13.8185	WholeProteome	8104	7681	CADD_SSD	115094	362871	SSD_cases	3116	499
WholeProteome (7681 proteins, 115094 variants, 362871 alleles)	5	112	7	116.454	13.8185	WholeProteome	8104	7681	CADD_SSD	115094	362871	SSD_cases	3116	182
WholeProteome (7681 proteins, 115094 variants, 362871 alleles)	7	112	9	116.454	13.8185	WholeProteome	8104	7681	CADD_SSD	115094	362871	SSD_cases	3116	147
WholeProteome (7681 proteins, 115094 variants, 362871 alleles)	8	112	7	116.454	13.8185	WholeProteome	8104	7681	CADD_SSD	115094	362871	SSD_cases	3116	411
WholeProteome (7681 proteins, 115094 variants, 362871 alleles)	9	112	14	116.454	13.8185	WholeProteome	8104	7681	CADD_SSD	115094	362871	SSD_cases	3116	212
WholeProteome (7681 proteins, 115094 variants, 362871 alleles)	10	112	18	116.454	13.8185	WholeProteome	8104	7681	CADD_SSD	115094	362871	SSD_cases	3116	487
WholeProteome (7681 proteins, 115094 variants, 362871 alleles)	1	113	7	116.454	13.8185	WholeProteome	8104	7681	CADD_SSD	115094	362871	SSD_cases	3116	367
WholeProteome (7681 proteins, 115094 variants, 362871 alleles)	2	113	9	116.454	13.8185	WholeProteome	8104	7681	CADD_SSD	115094	362871	SSD_cases	3116	499
WholeProteome (7681 proteins, 115094 variants, 362871 alleles)	5	113	10	116.454	13.8185	WholeProteome	8104	7681	CADD_SSD	115094	362871	SSD_cases	3116	182
WholeProteome (7681 proteins, 115094 variants, 362871 alleles)	7	113	19	116.454	13.8185	WholeProteome	8104	7681	CADD_SSD	115094	362871	SSD_cases	3116	147
WholeProteome (7681 proteins, 115094 variants, 362871 alleles)	8	113	8	116.454	13.8185	WholeProteome	8104	7681	CADD_SSD	115094	362871	SSD_cases	3116	411
WholeProteome (7681 proteins, 115094 variants, 362871 alleles)	9	113	16	116.454	13.8185	WholeProteome	8104	7681	CADD_SSD	115094	362871	SSD_cases	3116	212
WholeProteome (7681 proteins, 115094 variants, 362871 alleles)	10	113	17	116.454	13.8185	WholeProteome	8104	7681	CADD_SSD	115094	362871	SSD_cases	3116	487
WholeProteome (7681 proteins, 115094 variants, 362871 alleles)	1	114	15	116.454	13.8185	WholeProteome	8104	7681	CADD_SSD	115094	362871	SSD_cases	3116	367
WholeProteome (7681 proteins, 115094 variants, 362871 alleles)	2	114	8	116.454	13.8185	WholeProteome	8104	7681	CADD_SSD	115094	362871	SSD_cases	3116	499
WholeProteome (7681 proteins, 115094 variants, 362871 alleles)	3	114	8	116.454	13.8185	WholeProteome	8104	7681	CADD_SSD	115094	362871	SSD_cases	3116	381
WholeProteome (7681 proteins, 115094 variants, 362871 alleles)	4	114	6	116.454	13.8185	WholeProteome	8104	7681	CADD_SSD	115094	362871	SSD_cases	3116	147
WholeProteome (7681 proteins, 115094 variants, 362871 alleles)	5	114	6	116.454	13.8185	WholeProteome	8104	7681	CADD_SSD	115094	362871	SSD_cases	3116	182
WholeProteome (7681 proteins, 115094 variants, 362871 alleles)	6	114	7	116.454	13.8185	WholeProteome	8104	7681	CADD_SSD	115094	362871	SSD_cases	3116	283
WholeProteome (7681 proteins, 115094 variants, 362871 alleles)	7	114	13	116.454	13.8185	WholeProteome	8104	7681	CADD_SSD	115094	362871	SSD_cases	3116	147
WholeProteome (7681 proteins, 115094 variants, 362871 alleles)	8	114	7	116.454	13.8185	WholeProteome	8104	7681	CADD_SSD	115094	362871	SSD_cases	3116	411
WholeProteome (7681 proteins, 115094 variants, 362871 alleles)	9	114	17	116.454	13.8185	WholeProteome	8104	7681	CADD_SSD	115094	362871	SSD_cases	3116	212
WholeProteome (7681 proteins, 115094 variants, 362871 alleles)	10	114	15	116.454	13.8185	WholeProteome	8104	7681	CADD_SSD	115094	362871	SSD_cases	3116	487
WholeProteome (7681 proteins, 115094 variants, 362871 alleles)	1	115	13	116.454	13.8185	WholeProteome	8104	7681	CADD_SSD	115094	362871	SSD_cases	3116	367
WholeProteome (7681 proteins, 115094 variants, 362871 alleles)	2	115	15	116.454	13.8185	WholeProteome	8104	7681	CADD_SSD	115094	362871	SSD_cases	3116	499
WholeProteome (7681 proteins, 115094 variants, 362871 alleles)	5	115	10	116.454	13.8185	WholeProteome	8104	7681	CADD_SSD	115094	362871	SSD_cases	3116	182
WholeProteome (7681 proteins, 115094 variants, 362871 alleles)	7	115	12	116.454	13.8185	WholeProteome	8104	7681	CADD_SSD	115094	362871	SSD_cases	3116	147
WholeProteome (7681 proteins, 115094 variants, 362871 alleles)	9	115	19	116.454	13.8185	WholeProteome	8104	7681	CADD_SSD	115094	362871	SSD_cases	3116	212
WholeProteome (7681 proteins, 115094 variants, 362871 alleles)	10	115	15	116.454	13.8185	WholeProteome	8104	7681	CADD_SSD	115094	362871	SSD_cases	3116	487
WholeProteome (7681 proteins, 115094 variants, 362871 alleles)	1	116	8	116.454	13.8185	WholeProteome	8104	7681	CADD_SSD	115094	362871	SSD_cases	3116	367
WholeProteome (7681 proteins, 115094 variants, 362871 alleles)	2	116	12	116.454	13.8185	WholeProteome	8104	7681	CADD_SSD	115094	362871	SSD_cases	3116	499
WholeProteome (7681 proteins, 115094 variants, 362871 alleles)	3	116	6	116.454	13.8185	WholeProteome	8104	7681	CADD_SSD	115094	362871	SSD_cases	3116	381
WholeProteome (7681 proteins, 115094 variants, 362871 alleles)	5	116	11	116.454	13.8185	WholeProteome	8104	7681	CADD_SSD	115094	362871	SSD_cases	3116	182
WholeProteome (7681 proteins, 115094 variants, 362871 alleles)	7	116	10	116.454	13.8185	WholeProteome	8104	7681	CADD_SSD	115094	362871	SSD_cases	3116	147
WholeProteome (7681 proteins, 115094 variants, 362871 alleles)	8	116	7	116.454	13.8185	WholeProteome	8104	7681	CADD_SSD	115094	362871	SSD_cases	3116	411
WholeProteome (7681 proteins, 115094 variants, 362871 alleles)	9	116	12	116.454	13.8185	WholeProteome	8104	7681	CADD_SSD	115094	362871	SSD_cases	3116	212
WholeProteome (7681 proteins, 115094 variants, 362871 alleles)	10	116	12	116.454	13.8185	WholeProteome	8104	7681	CADD_SSD	115094	362871	SSD_cases	3116	487
WholeProteome (7681 proteins, 115094 variants, 362871 alleles)	1	117	12	116.454	13.8185	WholeProteome	8104	7681	CADD_SSD	115094	362871	SSD_cases	3116	367
WholeProteome (7681 proteins, 115094 variants, 362871 alleles)	2	117	7	116.454	13.8185	WholeProteome	8104	7681	CADD_SSD	115094	362871	SSD_cases	3116	499
WholeProteome (7681 proteins, 115094 variants, 362871 alleles)	3	117	7	116.454	13.8185	WholeProteome	8104	7681	CADD_SSD	115094	362871	SSD_cases	3116	381
WholeProteome (7681 proteins, 115094 variants, 362871 alleles)	5	117	7	116.454	13.8185	WholeProteome	8104	7681	CADD_SSD	115094	362871	SSD_cases	3116	182
WholeProteome (7681 proteins, 115094 variants, 362871 alleles)	7	117	8	116.454	13.8185	WholeProteome	8104	7681	CADD_SSD	115094	362871	SSD_cases	3116	147
WholeProteome (7681 proteins, 115094 variants, 362871 alleles)	9	117	27	116.454	13.8185	WholeProteome	8104	7681	CADD_SSD	115094	362871	SSD_cases	3116	212
WholeProteome (7681 proteins, 115094 variants, 362871 alleles)	10	117	16	116.454	13.8185	WholeProteome	8104	7681	CADD_SSD	115094	362871	SSD_cases	3116	487
WholeProteome (7681 proteins, 115094 variants, 362871 alleles)	1	118	13	116.454	13.8185	WholeProteome	8104	7681	CADD_SSD	115094	362871	SSD_cases	3116	367
WholeProteome (7681 proteins, 115094 variants, 362871 alleles)	2	118	14	116.454	13.8185	WholeProteome	8104	7681	CADD_SSD	115094	362871	SSD_cases	3116	499
WholeProteome (7681 proteins, 115094 variants, 362871 alleles)	3	118	6	116.454	13.8185	WholeProteome	8104	7681	CADD_SSD	115094	362871	SSD_cases	3116	381
WholeProteome (7681 proteins, 115094 variants, 362871 alleles)	5	118	8	116.454	13.8185	WholeProteome	8104	7681	CADD_SSD	115094	362871	SSD_cases	3116	182
WholeProteome (7681 proteins, 115094 variants, 362871 alleles)	6	118	6	116.454	13.8185	WholeProteome	8104	7681	CADD_SSD	115094	362871	SSD_cases	3116	283
WholeProteome (7681 proteins, 115094 variants, 362871 alleles)	7	118	14	116.454	13.8185	WholeProteome	8104	7681	CADD_SSD	115094	362871	SSD_cases	3116	147
WholeProteome (7681 proteins, 115094 variants, 362871 alleles)	9	118	18	116.454	13.8185	WholeProteome	8104	7681	CADD_SSD	115094	362871	SSD_cases	3116	212
WholeProteome (7681 proteins, 115094 variants, 362871 alleles)	10	118	16	116.454	13.8185	WholeProteome	8104	7681	CADD_SSD	115094	362871	SSD_cases	3116	487
WholeProteome (7681 proteins, 115094 variants, 362871 alleles)	1	119	12	116.454	13.8185	WholeProteome	8104	7681	CADD_SSD	115094	362871	SSD_cases	3116	367
WholeProteome (7681 proteins, 115094 variants, 362871 alleles)	2	119	17	116.454	13.8185	WholeProteome	8104	7681	CADD_SSD	115094	362871	SSD_cases	3116	499
WholeProteome (7681 proteins, 115094 variants, 362871 alleles)	5	119	6	116.454	13.8185	WholeProteome	8104	7681	CADD_SSD	115094	362871	SSD_cases	3116	182
WholeProteome (7681 proteins, 115094 variants, 362871 alleles)	9	119	13	116.454	13.8185	WholeProteome	8104	7681	CADD_SSD	115094	362871	SSD_cases	3116	212
WholeProteome (7681 proteins, 115094 variants, 362871 alleles)	10	119	16	116.454	13.8185	WholeProteome	8104	7681	CADD_SSD	115094	362871	SSD_cases	3116	487
WholeProteome (7681 proteins, 115094 variants, 362871 alleles)	1	120	15	116.454	13.8185	WholeProteome	8104	7681	CADD_SSD	115094	362871	SSD_cases	3116	367
WholeProteome (7681 proteins, 115094 variants, 362871 alleles)	2	120	11	116.454	13.8185	WholeProteome	8104	7681	CADD_SSD	115094	362871	SSD_cases	3116	499
WholeProteome (7681 proteins, 115094 variants, 362871 alleles)	5	120	8	116.454	13.8185	WholeProteome	8104	7681	CADD_SSD	115094	362871	SSD_cases	3116	182
WholeProteome (7681 proteins, 115094 variants, 362871 alleles)	7	120	12	116.454	13.8185	WholeProteome	8104	7681	CADD_SSD	115094	362871	SSD_cases	3116	147
WholeProteome (7681 proteins, 115094 variants, 362871 alleles)	9	120	12	116.454	13.8185	WholeProteome	8104	7681	CADD_SSD	115094	362871	SSD_cases	3116	212
WholeProteome (7681 proteins, 115094 variants, 362871 alleles)	10	120	14	116.454	13.8185	WholeProteome	8104	7681	CADD_SSD	115094	362871	SSD_cases	3116	487
WholeProteome (7681 proteins, 115094 variants, 362871 alleles)	1	121	8	116.454	13.8185	WholeProteome	8104	7681	CADD_SSD	115094	362871	SSD_cases	3116	367
WholeProteome (7681 proteins, 115094 variants, 362871 alleles)	2	121	11	116.454	13.8185	WholeProteome	8104	7681	CADD_SSD	115094	362871	SSD_cases	3116	499
WholeProteome (7681 proteins, 115094 variants, 362871 alleles)	7	121	9	116.454	13.8185	WholeProteome	8104	7681	CADD_SSD	115094	362871	SSD_cases	3116	147
WholeProteome (7681 proteins, 115094 variants, 362871 alleles)	9	121	16	116.454	13.8185	WholeProteome	8104	7681	CADD_SSD	115094	362871	SSD_cases	3116	212
WholeProteome (7681 proteins, 115094 variants, 362871 alleles)	10	121	13	116.454	13.8185	WholeProteome	8104	7681	CADD_SSD	115094	362871	SSD_cases	3116	487
WholeProteome (7681 proteins, 115094 variants, 362871 alleles)	1	122	9	116.454	13.8185	WholeProteome	8104	7681	CADD_SSD	115094	362871	SSD_cases	3116	367
WholeProteome (7681 proteins, 115094 variants, 362871 alleles)	2	122	6	116.454	13.8185	WholeProteome	8104	7681	CADD_SSD	115094	362871	SSD_cases	3116	499
WholeProteome (7681 proteins, 115094 variants, 362871 alleles)	4	122	8	116.454	13.8185	WholeProteome	8104	7681	CADD_SSD	115094	362871	SSD_cases	3116	147
WholeProteome (7681 proteins, 115094 variants, 362871 alleles)	5	122	7	116.454	13.8185	WholeProteome	8104	7681	CADD_SSD	115094	362871	SSD_cases	3116	182
WholeProteome (7681 proteins, 115094 variants, 362871 alleles)	7	122	7	116.454	13.8185	WholeProteome	8104	7681	CADD_SSD	115094	362871	SSD_cases	3116	147
WholeProteome (7681 proteins, 115094 variants, 362871 alleles)	8	122	6	116.454	13.8185	WholeProteome	8104	7681	CADD_SSD	115094	362871	SSD_cases	3116	411
WholeProteome (7681 proteins, 115094 variants, 362871 alleles)	10	122	9	116.454	13.8185	WholeProteome	8104	7681	CADD_SSD	115094	362871	SSD_cases	3116	487
WholeProteome (7681 proteins, 115094 variants, 362871 alleles)	2	123	8	116.454	13.8185	WholeProteome	8104	7681	CADD_SSD	115094	362871	SSD_cases	3116	499
WholeProteome (7681 proteins, 115094 variants, 362871 alleles)	5	123	11	116.454	13.8185	WholeProteome	8104	7681	CADD_SSD	115094	362871	SSD_cases	3116	182
WholeProteome (7681 proteins, 115094 variants, 362871 alleles)	7	123	8	116.454	13.8185	WholeProteome	8104	7681	CADD_SSD	115094	362871	SSD_cases	3116	147
WholeProteome (7681 proteins, 115094 variants, 362871 alleles)	9	123	13	116.454	13.8185	WholeProteome	8104	7681	CADD_SSD	115094	362871	SSD_cases	3116	212
WholeProteome (7681 proteins, 115094 variants, 362871 alleles)	10	123	6	116.454	13.8185	WholeProteome	8104	7681	CADD_SSD	115094	362871	SSD_cases	3116	487
WholeProteome (7681 proteins, 115094 variants, 362871 alleles)	1	124	7	116.454	13.8185	WholeProteome	8104	7681	CADD_SSD	115094	362871	SSD_cases	3116	367
WholeProteome (7681 proteins, 115094 variants, 362871 alleles)	2	124	6	116.454	13.8185	WholeProteome	8104	7681	CADD_SSD	115094	362871	SSD_cases	3116	499
WholeProteome (7681 proteins, 115094 variants, 362871 alleles)	4	124	9	116.454	13.8185	WholeProteome	8104	7681	CADD_SSD	115094	362871	SSD_cases	3116	147
WholeProteome (7681 proteins, 115094 variants, 362871 alleles)	5	124	12	116.454	13.8185	WholeProteome	8104	7681	CADD_SSD	115094	362871	SSD_cases	3116	182
WholeProteome (7681 proteins, 115094 variants, 362871 alleles)	7	124	8	116.454	13.8185	WholeProteome	8104	7681	CADD_SSD	115094	362871	SSD_cases	3116	147
WholeProteome (7681 proteins, 115094 variants, 362871 alleles)	8	124	11	116.454	13.8185	WholeProteome	8104	7681	CADD_SSD	115094	362871	SSD_cases	3116	411
WholeProteome (7681 proteins, 115094 variants, 362871 alleles)	9	124	7	116.454	13.8185	WholeProteome	8104	7681	CADD_SSD	115094	362871	SSD_cases	3116	212
WholeProteome (7681 proteins, 115094 variants, 362871 alleles)	10	124	13	116.454	13.8185	WholeProteome	8104	7681	CADD_SSD	115094	362871	SSD_cases	3116	487
WholeProteome (7681 proteins, 115094 variants, 362871 alleles)	2	125	13	116.454	13.8185	WholeProteome	8104	7681	CADD_SSD	115094	362871	SSD_cases	3116	499
WholeProteome (7681 proteins, 115094 variants, 362871 alleles)	5	125	6	116.454	13.8185	WholeProteome	8104	7681	CADD_SSD	115094	362871	SSD_cases	3116	182
WholeProteome (7681 proteins, 115094 variants, 362871 alleles)	6	125	6	116.454	13.8185	WholeProteome	8104	7681	CADD_SSD	115094	362871	SSD_cases	3116	283
WholeProteome (7681 proteins, 115094 variants, 362871 alleles)	7	125	11	116.454	13.8185	WholeProteome	8104	7681	CADD_SSD	115094	362871	SSD_cases	3116	147
WholeProteome (7681 proteins, 115094 variants, 362871 alleles)	9	125	15	116.454	13.8185	WholeProteome	8104	7681	CADD_SSD	115094	362871	SSD_cases	3116	212
WholeProteome (7681 proteins, 115094 variants, 362871 alleles)	10	125	13	116.454	13.8185	WholeProteome	8104	7681	CADD_SSD	115094	362871	SSD_cases	3116	487
WholeProteome (7681 proteins, 115094 variants, 362871 alleles)	1	126	7	116.454	13.8185	WholeProteome	8104	7681	CADD_SSD	115094	362871	SSD_cases	3116	367
WholeProteome (7681 proteins, 115094 variants, 362871 alleles)	5	126	11	116.454	13.8185	WholeProteome	8104	7681	CADD_SSD	115094	362871	SSD_cases	3116	182
WholeProteome (7681 proteins, 115094 variants, 362871 alleles)	7	126	12	116.454	13.8185	WholeProteome	8104	7681	CADD_SSD	115094	362871	SSD_cases	3116	147
WholeProteome (7681 proteins, 115094 variants, 362871 alleles)	8	126	6	116.454	13.8185	WholeProteome	8104	7681	CADD_SSD	115094	362871	SSD_cases	3116	411
WholeProteome (7681 proteins, 115094 variants, 362871 alleles)	9	126	12	116.454	13.8185	WholeProteome	8104	7681	CADD_SSD	115094	362871	SSD_cases	3116	212
WholeProteome (7681 proteins, 115094 variants, 362871 alleles)	10	126	15	116.454	13.8185	WholeProteome	8104	7681	CADD_SSD	115094	362871	SSD_cases	3116	487
WholeProteome (7681 proteins, 115094 variants, 362871 alleles)	1	127	7	116.454	13.8185	WholeProteome	8104	7681	CADD_SSD	115094	362871	SSD_cases	3116	367
WholeProteome (7681 proteins, 115094 variants, 362871 alleles)	2	127	8	116.454	13.8185	WholeProteome	8104	7681	CADD_SSD	115094	362871	SSD_cases	3116	499
WholeProteome (7681 proteins, 115094 variants, 362871 alleles)	5	127	11	116.454	13.8185	WholeProteome	8104	7681	CADD_SSD	115094	362871	SSD_cases	3116	182
WholeProteome (7681 proteins, 115094 variants, 362871 alleles)	7	127	9	116.454	13.8185	WholeProteome	8104	7681	CADD_SSD	115094	362871	SSD_cases	3116	147
WholeProteome (7681 proteins, 115094 variants, 362871 alleles)	8	127	7	116.454	13.8185	WholeProteome	8104	7681	CADD_SSD	115094	362871	SSD_cases	3116	411
WholeProteome (7681 proteins, 115094 variants, 362871 alleles)	9	127	6	116.454	13.8185	WholeProteome	8104	7681	CADD_SSD	115094	362871	SSD_cases	3116	212
WholeProteome (7681 proteins, 115094 variants, 362871 alleles)	10	127	9	116.454	13.8185	WholeProteome	8104	7681	CADD_SSD	115094	362871	SSD_cases	3116	487
WholeProteome (7681 proteins, 115094 variants, 362871 alleles)	1	128	9	116.454	13.8185	WholeProteome	8104	7681	CADD_SSD	115094	362871	SSD_cases	3116	367
WholeProteome (7681 proteins, 115094 variants, 362871 alleles)	2	128	8	116.454	13.8185	WholeProteome	8104	7681	CADD_SSD	115094	362871	SSD_cases	3116	499
WholeProteome (7681 proteins, 115094 variants, 362871 alleles)	7	128	12	116.454	13.8185	WholeProteome	8104	7681	CADD_SSD	115094	362871	SSD_cases	3116	147
WholeProteome (7681 proteins, 115094 variants, 362871 alleles)	8	128	8	116.454	13.8185	WholeProteome	8104	7681	CADD_SSD	115094	362871	SSD_cases	3116	411
WholeProteome (7681 proteins, 115094 variants, 362871 alleles)	9	128	12	116.454	13.8185	WholeProteome	8104	7681	CADD_SSD	115094	362871	SSD_cases	3116	212
WholeProteome (7681 proteins, 115094 variants, 362871 alleles)	10	128	11	116.454	13.8185	WholeProteome	8104	7681	CADD_SSD	115094	362871	SSD_cases	3116	487
WholeProteome (7681 proteins, 115094 variants, 362871 alleles)	2	129	7	116.454	13.8185	WholeProteome	8104	7681	CADD_SSD	115094	362871	SSD_cases	3116	499
WholeProteome (7681 proteins, 115094 variants, 362871 alleles)	9	129	6	116.454	13.8185	WholeProteome	8104	7681	CADD_SSD	115094	362871	SSD_cases	3116	212
WholeProteome (7681 proteins, 115094 variants, 362871 alleles)	10	129	7	116.454	13.8185	WholeProteome	8104	7681	CADD_SSD	115094	362871	SSD_cases	3116	487
WholeProteome (7681 proteins, 115094 variants, 362871 alleles)	1	130	6	116.454	13.8185	WholeProteome	8104	7681	CADD_SSD	115094	362871	SSD_cases	3116	367
WholeProteome (7681 proteins, 115094 variants, 362871 alleles)	2	130	7	116.454	13.8185	WholeProteome	8104	7681	CADD_SSD	115094	362871	SSD_cases	3116	499
WholeProteome (7681 proteins, 115094 variants, 362871 alleles)	7	130	7	116.454	13.8185	WholeProteome	8104	7681	CADD_SSD	115094	362871	SSD_cases	3116	147
WholeProteome (7681 proteins, 115094 variants, 362871 alleles)	10	130	8	116.454	13.8185	WholeProteome	8104	7681	CADD_SSD	115094	362871	SSD_cases	3116	487
WholeProteome (7681 proteins, 115094 variants, 362871 alleles)	1	131	7	116.454	13.8185	WholeProteome	8104	7681	CADD_SSD	115094	362871	SSD_cases	3116	367
WholeProteome (7681 proteins, 115094 variants, 362871 alleles)	2	131	9	116.454	13.8185	WholeProteome	8104	7681	CADD_SSD	115094	362871	SSD_cases	3116	499
WholeProteome (7681 proteins, 115094 variants, 362871 alleles)	7	131	6	116.454	13.8185	WholeProteome	8104	7681	CADD_SSD	115094	362871	SSD_cases	3116	147
WholeProteome (7681 proteins, 115094 variants, 362871 alleles)	8	131	6	116.454	13.8185	WholeProteome	8104	7681	CADD_SSD	115094	362871	SSD_cases	3116	411
WholeProteome (7681 proteins, 115094 variants, 362871 alleles)	9	132	6	116.454	13.8185	WholeProteome	8104	7681	CADD_SSD	115094	362871	SSD_cases	3116	212
WholeProteome (7681 proteins, 115094 variants, 362871 alleles)	7	133	6	116.454	13.8185	WholeProteome	8104	7681	CADD_SSD	115094	362871	SSD_cases	3116	147
WholeProteome (7681 proteins, 115094 variants, 362871 alleles)	10	133	6	116.454	13.8185	WholeProteome	8104	7681	CADD_SSD	115094	362871	SSD_cases	3116	487
WholeProteome (7681 proteins, 115094 variants, 362871 alleles)	7	134	9	116.454	13.8185	WholeProteome	8104	7681	CADD_SSD	115094	362871	SSD_cases	3116	147
WholeProteome (7681 proteins, 115094 variants, 362871 alleles)	1	136	6	116.454	13.8185	WholeProteome	8104	7681	CADD_SSD	115094	362871	SSD_cases	3116	367
WholeProteome (7681 proteins, 115094 variants, 362871 alleles)	7	136	7	116.454	13.8185	WholeProteome	8104	7681	CADD_SSD	115094	362871	SSD_cases	3116	147
WholeProteome (7681 proteins, 115094 variants, 362871 alleles)	10	136	7	116.454	13.8185	WholeProteome	8104	7681	CADD_SSD	115094	362871	SSD_cases	3116	487
WholeProteome (7681 proteins, 115094 variants, 362871 alleles)	1	137	6	116.454	13.8185	WholeProteome	8104	7681	CADD_SSD	115094	362871	SSD_cases	3116	367
WholeProteome (7681 proteins, 115094 variants, 362871 alleles)	9	138	6	116.454	13.8185	WholeProteome	8104	7681	CADD_SSD	115094	362871	SSD_cases	3116	212

## Sheet: TS8 Feat imp all
Table S8: Feature importance on the latent space of the VAE model on 22,092 SSD cases and population controls
filename	feature	mean_importance	sd_importance	sum_importance
attempted_suicide	attempted_suicide	5.33804	0.819208	117928
parents_substance_use_F10_F19	F19_f	4.73833	0.731148	104679
parents_substance_use_F10_F19	F10_f	2.84252	0.628883	62797
parents_other_diagnoses_G_K_R	G409_m	2.617	0.451754	57814.9
parents_mental_behav_disord_F00_F09_F20_F99	F432_m	2.19048	0.684916	48392
parents_mental_behav_disord_F00_F09_F20_F99	K40_K46.Q401.Q790_f	1.72533	0.568338	38115.9
parents_mental_behav_disord_F00_F09_F20_F99	G400.G401.G402_f	1.54669	0.448496	34169.4
parents_mental_behav_disord_F00_F09_F20_F99	F430_f	1.45826	0.351991	32215.9
parents_mental_behav_disord_F00_F09_F20_F99	F33_m	1.39935	0.413143	30914.5
hosp_contacts	scz_inpatient_contacts	1.30515	1.39218	28833.3
parents_mental_behav_disord_F00_F09_F20_F99	F31_f	1.25552	0.47351	27737
parents_asthma_J	J459_f	1.19628	0.470065	26428.2
parents_mental_behav_disord_F00_F09_F20_F99	F432_f	1.12141	0.41134	24774.2
parents_mental_behav_disord_F00_F09_F20_F99	F60_m	1.089	0.327081	24058.3
parents_mental_behav_disord_F00_F09_F20_F99	F411_m	1.08802	0.437047	24036.5
parents_substance_use_F10_F19	F12_f	1.03862	0.437096	22945.2
parents_mental_behav_disord_F00_F09_F20_F99	F438_F439_f	1.00178	0.396501	22131.4
parents_mental_behav_disord_F00_F09_F20_F99	F410_m	0.937812	0.398497	20718.1
parents_mental_behav_disord_F00_F09_F20_F99	F40_F42_f	0.92486	0.425885	20432
parents_mental_behav_disord_F00_F09_F20_F99	F431_m	0.921417	0.35875	20356
hosp_contacts	sczspec_noscz_inpatient_contacts	0.891958	0.988375	19705.1
parents_asthma_J	J459_m	0.882241	0.409519	19490.5
parents_mental_behav_disord_F00_F09_F20_F99	R55_f	0.861327	0.360221	19028.4
hosp_contacts	scz_outpatient_contacts	0.841579	0.51056	18592.2
hosp_contacts	singledep_days_admitted	0.834835	1.77298	18443.2
parents_mental_behav_disord_F00_F09_F20_F99	F6031_m	0.766831	0.38466	16940.8
parents_mental_behav_disord_F00_F09_F20_F99	F32_F33_m	0.67517	0.306755	14915.9
hosp_contacts	sczspec_noscz_days_admitted	0.657526	0.691479	14526.1
hosp_contacts	adhd_outpatient_contacts	0.6441	1.01085	14229.5
parents_mental_behav_disord_F00_F09_F20_F99	G409_f	0.617772	0.327822	13647.8
parents_substance_use_F10_F19	F17_f	0.546583	0.324092	12075.1
hosp_contacts	asd_outpatient_contacts	0.518481	0.757449	11454.3
parents_other_diagnoses_G_K_R	K40_K46.Q401.Q790_m	0.515817	0.333399	11395.4
parents_mental_behav_disord_F00_F09_F20_F99	F20_F29_f	0.5133	0.296494	11339.8
hosp_contacts	recurrdep_days_admitted	0.481766	1.13634	10643.2
hosp_contacts	scz_days_admitted	0.477218	0.383147	10542.7
age_mental_behav_disord_F00_F09_F20_F99	age_F20_F29	0.456508	0.698687	10085.2
parents_mental_behav_disord_F00_F09_F20_F99	F60_f	0.452592	0.28545	9998.66
parents_mental_behav_disord_F00_F09_F20_F99	F602_f	0.452296	0.285606	9992.13
parents_mental_behav_disord_F00_F09_F20_F99	F40_F48_m	0.449875	0.375533	9938.64
hosp_contacts	recurrdep_outpatient_contacts	0.442303	0.710478	9771.36
parents_mental_behav_disord_F00_F09_F20_F99	F40_F42_m	0.441939	0.26905	9763.33
age_mental_behav_disord_F00_F09_F20_F99	age_F40_F48	0.440378	0.924077	9728.83
hosp_contacts	recurrdep_inpatient_contacts	0.423963	0.739986	9366.2
hosp_contacts	singledep_inpatient_contacts	0.407498	0.877924	9002.45
parents_substance_use_F10_F19	F10_m	0.393988	0.291887	8703.98
parents_mental_behav_disord_F00_F09_F20_F99	F30_F31_f	0.390348	0.340076	8623.56
parents_mental_behav_disord_F00_F09_F20_F99	F33_f	0.383389	0.399521	8469.83
parents_mental_behav_disord_F00_F09_F20_F99	F40_F48_f	0.374639	0.308841	8276.52
parents_substance_use_F10_F19	F17_m	0.370086	0.342539	8175.94
parents_mental_behav_disord_F00_F09_F20_F99	F31_m	0.369543	0.332944	8163.95
hosp_contacts	adhd_inpatient_contacts	0.357651	1.4499	7901.23
parents_mental_behav_disord_F00_F09_F20_F99	F20_F29_m	0.35702	0.231918	7887.28
parents_mental_behav_disord_F00_F09_F20_F99	F20_f	0.355614	0.334157	7856.23
parents_other_diagnoses_G_K_R	R55_m	0.354946	0.370956	7841.48
parents_mental_behav_disord_F00_F09_F20_F99	F32_F33_f	0.350301	0.30526	7738.85
parents_mental_behav_disord_F00_F09_F20_F99	F20_m	0.347155	0.350651	7669.34
parents_mental_behav_disord_F00_F09_F20_F99	F438_F439_m	0.334152	0.248632	7382.08
hosp_contacts	bipol_outpatient_contacts	0.284227	1.05169	6279.14
hosp_contacts	bipol_days_admitted	0.276251	0.854818	6102.94
parents_mental_behav_disord_F00_F09_F20_F99	F430_m	0.262598	0.26725	5801.32
parents_mental_behav_disord_F00_F09_F20_F99	F30_F31_m	0.248609	0.31053	5492.28
parents_mental_behav_disord_F00_F09_F20_F99	F00_F09_f	0.235292	0.290542	5198.08
hosp_contacts	asd_inpatient_contacts	0.234446	1.17824	5179.39
hosp_contacts	sczspec_noscz_outpatient_contacts	0.195552	0.304844	4320.14
hosp_contacts	asd_days_admitted	0.17644	0.684918	3897.9
age_mental_behav_disord_F00_F09_F20_F99	age_F32_F33	0.158884	0.441712	3510.07
age_mental_behav_disord_F00_F09_F20_F99	age_F432	0.157957	0.502098	3489.58
hosp_contacts	adhd_days_admitted	0.116936	0.295188	2583.35
age_mental_behav_disord_F00_F09_F20_F99	age_F90	0.110088	0.460971	2432.07
age_asthma_J	age_J459	0.106322	0.663923	2348.87
age_mental_behav_disord_subst_use_F10_F19	age_F10	0.0882699	0.370796	1950.06
hosp_contacts	bipol_inpatient_contacts	0.0857896	0.50688	1895.26
age_mental_behav_disord_subst_use_F10_F19	age_F17	0.0762837	0.578578	1685.26
hosp_contacts	singledep_outpatient_contacts	0.0566075	0.114249	1250.57
age_other_diagnoses_G_K_R	age_G409	0.0523835	0.408366	1157.26
age_mental_behav_disord_F00_F09_F20_F99	age_F20	0.0521007	0.15933	1151.01
age_mental_behav_disord_F00_F09_F20_F99	age_F50	0.0515307	0.333329	1138.42
age_mental_behav_disord_subst_use_F10_F19	age_F15	0.0483485	0.365301	1068.12
age_mental_behav_disord_F00_F09_F20_F99	age_F40_F42	0.0425013	0.16997	938.939
age_mental_behav_disord_subst_use_F10_F19	age_F12	0.0409666	0.188174	905.035
age_mental_behav_disord_F00_F09_F20_F99	age_F6031	0.0377861	0.216969	834.771
age_mental_behav_disord_F00_F09_F20_F99	age_F80_F83	0.0372013	0.282221	821.852
age_mental_behav_disord_F00_F09_F20_F99	age_F60	0.0371776	0.150494	821.328
age_mental_behav_disord_F00_F09_F20_F99	age_F900	0.0280959	0.162883	620.695
age_other_diagnoses_G_K_R	age_R55	0.0221322	0.158144	488.944
age_mental_behav_disord_F00_F09_F20_F99	age_F33	0.0214775	0.123931	474.482
age_other_diagnoses_G_K_R	age_K40_K46.Q401.Q790	0.0212814	0.150506	470.148
age_mental_behav_disord_F00_F09_F20_F99	age_F410	0.0190308	0.166085	420.429
age_mental_behav_disord_F00_F09_F20_F99	age_F438_F439	0.0181186	0.0912697	400.276
age_mental_behav_disord_F00_F09_F20_F99	age_F93	0.0146488	0.144617	323.621
age_mental_behav_disord_F00_F09_F20_F99	age_F91	0.0121274	0.150356	267.918
age_mental_behav_disord_F00_F09_F20_F99	age_F31	0.0116169	0.101032	256.64
age_mental_behav_disord_F00_F09_F20_F99	age_F430	0.0115535	0.0969427	255.24
age_mental_behav_disord_subst_use_F10_F19	age_F11	0.0103305	0.148398	228.222
age_mental_behav_disord_subst_use_F10_F19	age_F14	0.0102955	0.114017	227.449
age_mental_behav_disord_F00_F09_F20_F99	age_F30_F31	0.00999804	0.0934532	220.877
age_mental_behav_disord_subst_use_F10_F19	age_F19	0.0098517	0.0592288	217.644
age_other_diagnoses_G_K_R	age_G400.G401.G402	0.00954788	0.117295	210.932
age_mental_behav_disord_F00_F09_F20_F99	age_F848	0.00948799	0.132693	209.609
age_asthma_J	age_J450	0.0094392	0.123114	208.531
age_mental_behav_disord_F00_F09_F20_F99	age_F401	0.00883568	0.0888452	195.198
age_mental_behav_disord_F00_F09_F20_F99	age_F42	0.00825917	0.07052	182.462
age_mental_behav_disord_F00_F09_F20_F99	age_F431	0.00811614	0.0937576	179.302
age_mental_behav_disord_F00_F09_F20_F99	age_F941_F949	0.00771273	0.0888799	170.39
age_mental_behav_disord_F00_F09_F20_F99	age_F840	0.00735677	0.107585	162.526
age_mental_behav_disord_F00_F09_F20_F99	age_F845	0.00728905	0.0657695	161.03
age_mental_behav_disord_F00_F09_F20_F99	age_F411	0.00726873	0.0792561	160.581
age_mental_behav_disord_F00_F09_F20_F99	age_F79	0.00662305	0.0870685	146.317
age_mental_behav_disord_F00_F09_F20_F99	age_F988	0.00658783	0.0761361	145.538
age_mental_behav_disord_F00_F09_F20_F99	age_F71	0.00633917	0.0967899	140.045
age_mental_behav_disord_F00_F09_F20_F99	age_F901	0.00563695	0.0820529	124.531
age_maltreatment	age_Z614	0.00550811	0.0868875	121.685
age_mental_behav_disord_F00_F09_F20_F99	age_F25	0.00548806	0.0562357	121.242
age_mental_behav_disord_F00_F09_F20_F99	age_F95	0.00546789	0.0775235	120.797
age_mental_behav_disord_F00_F09_F20_F99	age_F70	0.00541573	0.0564105	119.644
age_mental_behav_disord_subst_use_F10_F19	age_F13	0.00499081	0.0729925	110.257
age_mental_behav_disord_F00_F09_F20_F99	age_F849	0.00496582	0.058567	109.705
age_other_diagnoses_G_K_R	age_R560	0.00492737	0.0604351	108.856
age_mental_behav_disord_F00_F09_F20_F99	age_F500	0.00491599	0.0655343	108.604
age_maltreatment	age_Z615	0.00458404	0.0868304	101.271
age_asthma_J	age_J050	0.00416585	0.0506414	92.032
age_other_diagnoses_G_K_R	age_G403	0.00403723	0.0645733	89.1905
age_mental_behav_disord_F00_F09_F20_F99	age_F412	0.00393086	0.0612343	86.8405
age_other_diagnoses_G_K_R	age_Q20_Q26	0.0038898	0.0711228	85.9336
age_mental_behav_disord_F00_F09_F20_F99	age_F841	0.00374059	0.0669125	82.6372
age_mental_behav_disord_F00_F09_F20_F99	age_F501	0.00368232	0.0698711	81.3498
age_mental_behav_disord_F00_F09_F20_F99	age_F602	0.00358828	0.0632909	79.2723
age_mental_behav_disord_F00_F09_F20_F99	age_F400	0.00341065	0.0496288	75.3481
age_mental_behav_disord_F00_F09_F20_F99	age_F30	0.00221903	0.0418931	49.0228
age_maltreatment	age_Z611	0.0015852	0.0307866	35.0202

## Sheet: TS9 Clust. profile all
Table S9: Cluster profiles of the 22,092 SSD cases and population controls based on the clinical variables. Note that any summary statistic computed on less than or equal to 5 individuals was removed, i.e. here events_in_cluster is > 5
group	variable_long	cluster	variable	events_in_cluster	model_used	coefficient	coefficient_type	std_error	z_value	p_value	coef_params	std_error_params	p_value_params	CI_params	CI_low	CI_high	dispersion	dispersion_pvalue	gof_pois_pvalue	gof_model_pvalue	mean_tot	variance_tot	mean_clust	variance_clust	prop_zeros	zero_coefficient	zero_p_value	cluster_size	cluster_size_without_na	n_ids_non_zero	avg	avg_sd	std_avg	std_avg_sd	fraction	age_avg	age_sd	gender_m	gender_m_sd	p_value_bonf	p_value_fdr	sig_bonf	sig_fdr	sig_nomin	dispersion_sig
Family history and medical conditions	Infections	A	infections	7815	poisson	0.908183	rate_ratio	0.0166148	-5.79659	6.76785e-09	0.908183	0.0150893	6.76785e-09	0.95	0.879085	0.938244	0.710452	8.90856e-106	1	1	2.39482	1.7436	2.26916	1.52004	0.029706			13968	3444	3334	2.26916	1.2329	-0.0951589	0.933693	0.96806	26.6953	5.16901	0.5252	0.00422523	5.27893e-07	9.1016e-09	***	***	***	sig
Family history and medical conditions	Infections	B	infections	7986	poisson	1.1011	rate_ratio	0.0166148	5.79659	6.76785e-09	1.1011	0.0182946	6.76785e-09	0.95	1.06582	1.13755	0.710452	8.90856e-106	1	1	2.39482	1.7436	2.53202	1.95219	0.029706			8124	3154	3068	2.53202	1.39721	0.103908	1.05813	0.972733	27.2951	4.89297	0.507016	0.0055468	5.27893e-07	9.1016e-09	***	***	***	sig
Family history and medical conditions	Infections father	A	infections_f	5214	nbinomial	0.913757	rate_ratio	0.0208766	-4.32017	1.55911e-05	0.913757	0.0190761	1.55911e-05	0.95	0.877123	0.951921	0.695956	1.18065e-65	1	1	1.959	1.38234	1.87419	1.26212	0.0822052			13968	2782	2534	1.87419	1.12344	-0.0721289	0.955527	0.910855	26.6953	5.16901	0.5252	0.00422523	0.00121611	1.96147e-05	**	***	***	sig
Family history and medical conditions	Infections father	B	infections_f	4771	poisson	1.09438	rate_ratio	0.0208766	4.32017	1.55911e-05	1.09438	0.022847	1.55911e-05	0.95	1.05051	1.14009	0.695956	1.18065e-65	1	1	1.959	1.38234	2.06091	1.50839	0.0822052			8124	2315	2144	2.06091	1.22816	0.0866793	1.0446	0.926134	27.2951	4.89297	0.507016	0.0055468	0.00121611	1.96147e-05	**	***	***	sig
Family history and medical conditions	Infections mother	A	infections_m	6909	poisson	0.895127	rate_ratio	0.0180893	-6.12457	9.09307e-10	0.895127	0.0161923	9.09307e-10	0.95	0.863947	0.927433	0.81027	4.75453e-27	1	1	2.16394	1.78679	2.05625	1.59165	0.0813219			13968	3360	3053	2.05625	1.26161	-0.0805633	0.943816	0.908631	26.6953	5.16901	0.5252	0.00422523	7.0926e-08	1.26654e-09	***	***	***	sig
Family history and medical conditions	Infections mother	B	infections_m	6449	poisson	1.11716	rate_ratio	0.0180893	6.12457	9.09307e-10	1.11716	0.0202087	9.09307e-10	0.95	1.07825	1.15748	0.81027	4.75453e-27	1	1	2.16394	1.78679	2.29257	1.99012	0.0813219			8124	2813	2618	2.29257	1.41072	0.0962291	1.05536	0.930679	27.2951	4.89297	0.507016	0.0055468	7.0926e-08	1.26654e-09	***	***	***	sig
Family history and medical conditions	Mental disorders father	A	mental_f	3679	nbinomial	0.419959	rate_ratio	0.0400428	-21.6667	4.22713e-104	0.419959	0.0168164	4.22713e-104	0.95	0.38826	0.454247	2.85195	1.53392e-153	0	1	0.401005	1.22233	0.263388	0.713968	0.823103			13968	13968	1855	0.263388	0.844967	-0.124474	0.764267	0.132804	26.6953	5.16901	0.5252	0.00422523	3.29716e-102	9.69752e-104	***	***	***	sig
Family history and medical conditions	Mental disorders father	B	mental_f	5180	nbinomial	2.38118	rate_ratio	0.0400428	21.6667	4.22713e-104	2.38118	0.0953493	4.22713e-104	0.95	2.20145	2.57559	2.85195	1.53392e-153	0	1	0.401005	1.22233	0.637617	2.00802	0.823103			8124	8124	2053	0.637617	1.41705	0.214014	1.28171	0.252708	27.2951	4.89297	0.507016	0.0055468	3.29716e-102	9.69752e-104	***	***	***	sig
Family history and medical conditions	Mental disorders mother	A	mental_m	4100	nbinomial	0.327287	rate_ratio	0.0381231	-29.2977	1.11058e-188	0.327287	0.0124772	1.11058e-188	0.95	0.303723	0.352678	2.96949	5.92105e-225	0	1	0.515435	1.6785	0.293528	0.84145	0.801829			13968	13968	1860	0.293528	0.917306	-0.171282	0.708033	0.133162	26.6953	5.16901	0.5252	0.00422523	8.66254e-187	3.09377e-188	***	***	***	sig
Family history and medical conditions	Mental disorders mother	B	mental_m	7287	nbinomial	3.05542	rate_ratio	0.0381231	29.2977	1.11058e-188	3.05542	0.116482	1.11058e-188	0.95	2.83544	3.29247	2.96949	5.92105e-225	0	1	0.515435	1.6785	0.896972	2.8877	0.801829			8124	8124	2518	0.896972	1.69932	0.294493	1.31164	0.309946	27.2951	4.89297	0.507016	0.0055468	8.66254e-187	3.09377e-188	***	***	***	sig
Family history and medical conditions	Other medical conditions	A	other_medic	251	nbinomial	0.988315	rate_ratio	0.0994682	-0.118171	0.905932	0.988315	0.0983059	0.905932	0.95	0.813257	1.20105	1.11756	0.000291659	1	1	0.0762352	0.0868052	0.0728804	0.0821107	0.930888			13968	3444	228	0.0728804	0.28655	-0.0113868	0.972584	0.0662021	26.6953	5.16901	0.5252	0.00422523	1	0.929773				sig
Family history and medical conditions	Other medical conditions	B	other_medic	252	nbinomial	1.01182	rate_ratio	0.0994682	0.118171	0.905932	1.01182	0.100644	0.905932	0.95	0.832602	1.22962	1.11756	0.000291659	1	1	0.0762352	0.0868052	0.0798985	0.0919333	0.930888			8124	3154	228	0.0798985	0.303205	0.0124337	1.02911	0.0722892	27.2951	4.89297	0.507016	0.0055468	1	0.929773				sig
Family history and medical conditions	Other medical conditions father	A	other_medic_f	507	poisson	0.923699	rate_ratio	0.0671839	-1.18137	0.237457	0.923699	0.0620577	0.237457	0.95	0.809736	1.0537	1.00454	0.820424	1	1	0.188935	0.189768	0.182243	0.185042	0.827938			13968	2782	460	0.182243	0.430166	-0.0153612	0.987471	0.165349	26.6953	5.16901	0.5252	0.00422523	1	0.257246				ns
Family history and medical conditions	Other medical conditions father	B	other_medic_f	456	poisson	1.0826	rate_ratio	0.0671839	1.18137	0.237457	1.0826	0.0727335	0.237457	0.95	0.949035	1.23497	1.00454	0.820424	1	1	0.188935	0.189768	0.196976	0.19541	0.827938			8124	2315	417	0.196976	0.442052	0.0184599	1.01476	0.18013	27.2951	4.89297	0.507016	0.0055468	1	0.257246				ns
Family history and medical conditions	Other medical conditions in input	A	other_medic_input	2949	nbinomial	0.499631	rate_ratio	0.0290499	-23.886	4.28562e-126	0.499631	0.0145142	4.28562e-126	0.95	0.471978	0.528904	1.32201	1.39827e-62	1	1	0.28757	0.388396	0.211125	0.285272	0.783451			13968	13968	2288	0.211125	0.534108	-0.122662	0.857022	0.163803	26.6953	5.16901	0.5252	0.00422523	3.34278e-124	1.04462e-125	***	***	***	sig
Family history and medical conditions	Other medical conditions in input	B	other_medic_input	3404	nbinomial	2.00148	rate_ratio	0.0290499	23.886	4.28562e-126	2.00148	0.0581427	4.28562e-126	0.95	1.8907	2.11874	1.32201	1.39827e-62	1	1	0.28757	0.388396	0.419005	0.538435	0.783451			8124	8124	2496	0.419005	0.733781	0.210899	1.17741	0.307238	27.2951	4.89297	0.507016	0.0055468	3.34278e-124	1.04462e-125	***	***	***	sig
Family history and medical conditions	Other medical conditions mother	A	other_medic_m	699	poisson	1.00008	rate_ratio	0.0586136	0.00130401	0.99896	1.00008	0.0586181	0.99896	0.95	0.891541	1.12183	1.03735	0.0704276	1	1	0.209461	0.218109	0.208036	0.216012	0.813867			13968	3360	623	0.208036	0.464771	-0.00305091	0.995181	0.185417	26.6953	5.16901	0.5252	0.00422523	1	0.99896				ns
Family history and medical conditions	Other medical conditions mother	B	other_medic_m	594	poisson	0.999924	rate_ratio	0.0586136	-0.00130401	0.99896	0.999924	0.0586091	0.99896	0.95	0.891404	1.12165	1.03735	0.0704276	1	1	0.209461	0.218109	0.211162	0.220686	0.813867			8124	2813	526	0.211162	0.469772	0.00364417	1.00589	0.186989	27.2951	4.89297	0.507016	0.0055468	1	0.99896				ns
Medical birth data	Number of previous completed pregnancies	A	n_prev_completed_pregnancies	12139	poisson	0.974496	rate_ratio	0.0150842	-1.71272	0.0867645	0.974496	0.0146995	0.0867645	0.95	0.946107	1.00374	1.00018	0.989637	0	0	0.867972	0.887053	0.869805	0.862231	0.41516			13968	13956	8216	0.869805	0.928564	0.00194679	0.985909	0.588707	26.6953	5.16901	0.5252	0.00422523	1	0.099524				ns
Medical birth data	Number of previous completed pregnancies	B	n_prev_completed_pregnancies	7018	poisson	1.02617	rate_ratio	0.0150842	1.71272	0.0867645	1.02617	0.015479	0.0867645	0.95	0.996277	1.05696	1.00018	0.989637	0	0	0.867972	0.887053	0.864818	0.929838	0.41516			8124	8115	4692	0.864818	0.964281	-0.00334805	1.02383	0.578189	27.2951	4.89297	0.507016	0.0055468	1	0.099524				ns
Medical birth data	Smoking during pregnancy	A	smoking_m	1924	logistic	0.655743	odds_ratio	0.0467086	-9.03445	1.6483e-19	0.655743	0.0306288	1.6483e-19	0.95	0.598378	0.718608				0								13968	5803	1924	0.331553	0.470812	-0.0774589	0.97569	0.331553	26.6953	5.16901	0.5252	0.00422523	1.28568e-17	2.67849e-19	***	***	***
Medical birth data	Smoking during pregnancy	B	smoking_m	1320	logistic	1.52499	odds_ratio	0.0467086	9.03445	1.6483e-19	1.52499	0.07123	1.6483e-19	0.95	1.39158	1.67119				0								8124	2990	1320	0.441472	0.496646	0.150332	1.02923	0.441472	27.2951	4.89297	0.507016	0.0055468	1.28568e-17	2.67849e-19	***	***	***
Mental disorders	F1-Substance use disorders	A	F1	1446	logistic	0.161785	odds_ratio	0.0368117	-49.4812	0	0.161785	0.00595557	0	0.95	0.150523	0.173889				1	0.215553	0.169098	0.103522	0.0928121				13968	13968	1446	0.103522	0.304651	-0.272439	0.740856	0.103522	26.6953	5.16901	0.5252	0.00422523	0	0	***	***	***
Mental disorders	F1-Substance use disorders	B	F1	3316	logistic	6.18106	odds_ratio	0.0368117	49.4812	0	6.18106	0.227535	0	0.95	5.75081	6.6435				1	0.215553	0.169098	0.408173	0.241598				8124	8124	3316	0.408173	0.491526	0.468417	1.1953	0.408173	27.2951	4.89297	0.507016	0.0055468	0	0	***	***	***
Mental disorders	F2-SSD	A	F2	3336	logistic	0.012676	odds_ratio	0.0577059	-75.6949	0	0.012676	0.000731483	0	0.95	0.0113205	0.0141939				1	0.5	0.250011	0.238832	0.181804				13968	13968	3336	0.238832	0.426385	-0.522325	0.852751	0.238832	26.6953	5.16901	0.5252	0.00422523	0	0	***	***	***
Mental disorders	F2-SSD	B	F2	7710	logistic	78.889	odds_ratio	0.0577059	75.6949	0	78.889	4.55236	0	0.95	70.4526	88.3356				1	0.5	0.250011	0.94904	0.0483691				8124	8124	7710	0.94904	0.21993	0.898059	0.43985	0.94904	27.2951	4.89297	0.507016	0.0055468	0	0	***	***	***
Mental disorders	F30-Manic episode	A	F30	22	logistic	0.128689	odds_ratio	0.236726	-8.66132	4.66334e-18	0.128689	0.030464	4.66334e-18	0.95	0.080917	0.204664				1	0.00552236	0.00549211	0.00157503	0.00157266				13968	13968	22	0.00157503	0.0396568	-0.053264	0.535116	0.00157503	26.6953	5.16901	0.5252	0.00422523	3.6374e-16	7.27481e-18	***	***	***
Mental disorders	F30-Manic episode	B	F30	100	logistic	7.77068	odds_ratio	0.236726	8.66132	4.66334e-18	7.77068	1.83952	4.66334e-18	0.95	4.88605	12.3583				1	0.00552236	0.00549211	0.0123092	0.0121592				8124	8124	100	0.0123092	0.110269	0.0915795	1.48793	0.0123092	27.2951	4.89297	0.507016	0.0055468	3.6374e-16	7.27481e-18	***	***	***
Mental disorders	F31-BIP	A	F31	142	logistic	0.14954	odds_ratio	0.0962503	-19.7422	9.36129e-87	0.14954	0.0143932	9.36129e-87	0.95	0.123831	0.180586				1	0.0298751	0.0289839	0.0101661	0.0100635				13968	13968	142	0.0101661	0.100317	-0.115767	0.589245	0.0101661	26.6953	5.16901	0.5252	0.00422523	7.30181e-85	2.02828e-86	***	***	***
Mental disorders	F31-BIP	B	F31	518	logistic	6.68718	odds_ratio	0.0962503	19.7422	9.36129e-87	6.68718	0.643644	9.36129e-87	0.95	5.53751	8.07554				1	0.0298751	0.0289839	0.0637617	0.0597035				8124	8124	518	0.0637617	0.244343	0.199045	1.43523	0.0637617	27.2951	4.89297	0.507016	0.0055468	7.30181e-85	2.02828e-86	***	***	***
Mental disorders	F32-MDD-single	A	F32	856	logistic	0.220886	odds_ratio	0.0451824	-33.4225	6.46796e-245	0.220886	0.00998017	6.46796e-245	0.95	0.202166	0.241339				1	0.118731	0.104639	0.0612829	0.0575315				13968	13968	856	0.0612829	0.239857	-0.177594	0.741493	0.0612829	26.6953	5.16901	0.5252	0.00422523	5.04501e-243	2.29319e-244	***	***	***
Mental disorders	F32-MDD-single	B	F32	1767	logistic	4.52722	odds_ratio	0.0451824	33.4225	6.46796e-245	4.52722	0.204551	6.46796e-245	0.95	4.14355	4.94642				1	0.118731	0.104639	0.217504	0.170217				8124	8124	1767	0.217504	0.412573	0.305346	1.27543	0.217504	27.2951	4.89297	0.507016	0.0055468	5.04501e-243	2.29319e-244	***	***	***
Mental disorders	F33-MDD-recurrent	A	F33	294	logistic	0.111878	odds_ratio	0.0676728	-32.3667	8.08097e-230	0.111878	0.00757111	8.08097e-230	0.95	0.097981	0.127746				1	0.0694369	0.0646183	0.0210481	0.0206066				13968	13968	294	0.0210481	0.14355	-0.190356	0.564709	0.0210481	26.6953	5.16901	0.5252	0.00422523	6.30316e-228	2.62632e-229	***	***	***
Mental disorders	F33-MDD-recurrent	B	F33	1240	logistic	8.9383	odds_ratio	0.0676728	32.3667	8.08097e-230	8.9383	0.60488	8.08097e-230	0.95	7.82802	10.2061				1	0.0694369	0.0646183	0.152634	0.129353				8124	8124	1240	0.152634	0.359657	0.327289	1.41485	0.152634	27.2951	4.89297	0.507016	0.0055468	6.30316e-228	2.62632e-229	***	***	***
Mental disorders	F4-Neurotic disorders	A	F4	2321	logistic	0.150792	odds_ratio	0.0327505	-57.7656	0	0.150792	0.00493851	0	0.95	0.141417	0.160789				4.79206e-07	0.311108	0.21433	0.166166	0.138564				13968	13968	2321	0.166166	0.372242	-0.31308	0.804053	0.166166	26.6953	5.16901	0.5252	0.00422523	0	0	***	***	***
Mental disorders	F4-Neurotic disorders	B	F4	4552	logistic	6.63166	odds_ratio	0.0327505	57.7656	0	6.63166	0.21719	0	0.95	6.21935	7.0713				4.79206e-07	0.311108	0.21433	0.560315	0.246392				8124	8124	4552	0.560315	0.496379	0.538294	1.07219	0.560315	27.2951	4.89297	0.507016	0.0055468	0	0	***	***	***
Mental disorders	F5-Behavioural syndromes	A	F5	265	logistic	0.223425	odds_ratio	0.0762484	-19.6552	5.2179e-86	0.223425	0.0170358	5.2179e-86	0.95	0.192411	0.259439				1	0.0402408	0.0386232	0.0189719	0.0186133				13968	13968	265	0.0189719	0.136431	-0.108223	0.694205	0.0189719	26.6953	5.16901	0.5252	0.00422523	4.06997e-84	1.07104e-85	***	***	***
Mental disorders	F5-Behavioural syndromes	B	F5	624	logistic	4.47577	odds_ratio	0.0762484	19.6552	5.2179e-86	4.47577	0.34127	5.2179e-86	0.95	3.85447	5.19721				1	0.0402408	0.0386232	0.0768095	0.0709185				8124	8124	624	0.0768095	0.266305	0.186073	1.35505	0.0768095	27.2951	4.89297	0.507016	0.0055468	4.06997e-84	1.07104e-85	***	***	***
Mental disorders	F6-Personality and behaviour disorders	A	F6	876	logistic	0.164999	odds_ratio	0.0438796	-41.0627	0	0.164999	0.00724009	0	0.95	0.151402	0.179818				1	0.144396	0.123552	0.0627148	0.0587858				13968	13968	876	0.0627148	0.242458	-0.23238	0.689783	0.0627148	26.6953	5.16901	0.5252	0.00422523	0	0	***	***	***
Mental disorders	F6-Personality and behaviour disorders	B	F6	2314	logistic	6.06064	odds_ratio	0.0438796	41.0627	0	6.06064	0.265938	0	0.95	5.56119	6.60494				1	0.144396	0.123552	0.284835	0.203729				8124	8124	2314	0.284835	0.451364	0.399543	1.28411	0.284835	27.2951	4.89297	0.507016	0.0055468	0	0	***	***	***
Mental disorders	F7-Mental retardation	A	F7	292	logistic	0.352902	odds_ratio	0.0768076	-13.5607	6.84691e-42	0.352902	0.0271055	6.84691e-42	0.95	0.303581	0.410235				1	0.0338584	0.0327135	0.0209049	0.0204694				13968	13968	292	0.0209049	0.143071	-0.0716182	0.791022	0.0209049	26.6953	5.16901	0.5252	0.00422523	5.34059e-40	1.21377e-41	***	***	***
Mental disorders	F7-Mental retardation	B	F7	456	logistic	2.83365	odds_ratio	0.0768076	13.5607	6.84691e-42	2.83365	0.217646	6.84691e-42	0.95	2.43763	3.29401				1	0.0338584	0.0327135	0.05613	0.0529859				8124	8124	456	0.05613	0.230187	0.123137	1.27267	0.05613	27.2951	4.89297	0.507016	0.0055468	5.34059e-40	1.21377e-41	***	***	***
Mental disorders	F8-Disorders of psychological development incl. ASD	A	F8	480	logistic	0.126311	odds_ratio	0.0586382	-35.2843	1.02322e-272	0.126311	0.00740666	1.02322e-272	0.95	0.112597	0.141695				1	0.0850534	0.0778229	0.0343643	0.0331857				13968	13968	480	0.0343643	0.18217	-0.181703	0.653013	0.0343643	26.6953	5.16901	0.5252	0.00422523	7.98112e-271	4.9882e-272	***	***	***
Mental disorders	F8-Disorders of psychological development incl. ASD	B	F8	1399	logistic	7.91696	odds_ratio	0.0586382	35.2843	1.02322e-272	7.91696	0.464236	1.02322e-272	0.95	7.05741	8.88119				1	0.0850534	0.0778229	0.172206	0.142569				8124	8124	1399	0.172206	0.377582	0.312411	1.3535	0.172206	27.2951	4.89297	0.507016	0.0055468	7.98112e-271	4.9882e-272	***	***	***
Mental disorders	F9-Behavioral disorders incl ADHD	A	F9	1037	logistic	0.227961	odds_ratio	0.0431192	-34.2905	1.08887e-257	0.227961	0.00982953	1.08887e-257	0.95	0.209488	0.248065				1	0.133306	0.115541	0.0742411	0.0687343				13968	13968	1037	0.0742411	0.262172	-0.173765	0.771292	0.0742411	26.6953	5.16901	0.5252	0.00422523	8.49319e-256	4.2466e-257	***	***	***
Mental disorders	F9-Behavioral disorders incl ADHD	B	F9	1908	logistic	4.38671	odds_ratio	0.0431192	34.2905	1.08887e-257	4.38671	0.189151	1.08887e-257	0.95	4.03121	4.77355				1	0.133306	0.115541	0.23486	0.179723				8124	8124	1908	0.23486	0.423937	0.298763	1.24719	0.23486	27.2951	4.89297	0.507016	0.0055468	8.49319e-256	4.2466e-257	***	***	***
Severity	ADHD hospital contacts	A	ADHD_hosp	6713	nbinomial	0.151239	rate_ratio	0.124971	-15.1147	1.29658e-51	0.151239	0.0189005	1.29658e-51	0.95	0.118383	0.193215	67.2886	8.21058e-12	0	1	1.14367	96.5148	0.480599	29.359	0.951114			13968	13968	367	0.480599	5.41839	-0.0674939	0.551536	0.0262743	26.6953	5.16901	0.5252	0.00422523	1.01133e-49	2.40793e-51	***	***	***	sig
Severity	ADHD hospital contacts	B	ADHD_hosp	18553	nbinomial	6.61203	rate_ratio	0.124971	15.1147	1.29658e-51	6.61203	0.826312	1.29658e-51	0.95	5.17559	8.44716	67.2886	8.21058e-12	0	1	1.14367	96.5148	2.28373	209.941	0.951114			8124	8124	713	2.28373	14.4893	0.116046	1.47486	0.0877646	27.2951	4.89297	0.507016	0.0055468	1.01133e-49	2.40793e-51	***	***	***	sig
Severity	ASD hospital contacts	A	ASD_hosp	3354	nbinomial	0.0146185	rate_ratio	0.121585	-34.7533	1.23686e-264	0.0146185	0.00177739	1.23686e-264	0.95	0.0115189	0.0185523	179.22	0.000330776	0	1	2.61561	1193.46	0.24012	37.8957	0.950163			13968	13968	140	0.24012	6.15594	-0.068762	0.178193	0.0100229	26.6953	5.16901	0.5252	0.00422523	9.6475e-263	5.35972e-264	***	***	***	sig
Severity	ASD hospital contacts	B	ASD_hosp	54430	nbinomial	68.4064	rate_ratio	0.121585	34.7533	1.23686e-264	68.4064	8.31717	1.23686e-264	0.95	53.9018	86.814	179.22	0.000330776	0	1	2.61561	1193.46	6.6999	3154.15	0.950163			8124	8124	961	6.6999	56.1618	0.118226	1.62569	0.118291	27.2951	4.89297	0.507016	0.0055468	9.6475e-263	5.35972e-264	***	***	***	sig
Severity	BIP hospital contacts	A	BIP_hosp	4519	poisson	0.0620547	rate_ratio	0.0156695	-177.398	0	0.0620547	0.000972367	0	0.95	0.0601779	0.0639901	166.553	1.2104e-09	0	0	2.12457	518.032	0.323525	40.2385	0.972162			13968	13968	125	0.323525	6.34338	-0.0791309	0.278704	0.00894903	26.6953	5.16901	0.5252	0.00422523	0	0	***	***	***	sig
Severity	BIP hospital contacts	B	BIP_hosp	42417	poisson	16.1148	rate_ratio	0.0156695	177.398	0	16.1148	0.252511	0	0.95	15.6274	16.6174	166.553	1.2104e-09	0	0	2.12457	518.032	5.2212	1324.46	0.972162			8124	8124	490	5.2212	36.3932	0.136054	1.59898	0.0603151	27.2951	4.89297	0.507016	0.0055468	0	0	***	***	***	sig
Severity	MDD recurrent hospital contacts	A	MDDrecurrent_hosp	1899	nbinomial	0.0354255	rate_ratio	0.10879	-30.7044	4.96482e-207	0.0354255	0.00385393	4.96482e-207	0.95	0.028623	0.0438448	73.6098	9.41663e-09	0	1	1.48746	213.142	0.135954	5.43516	0.946678			13968	13968	173	0.135954	2.33134	-0.0925729	0.159688	0.0123855	26.6953	5.16901	0.5252	0.00422523	3.87256e-205	1.48945e-206	***	***	***	sig
Severity	MDD recurrent hospital contacts	B	MDDrecurrent_hosp	30962	nbinomial	28.2282	rate_ratio	0.10879	30.7044	4.96482e-207	28.2282	3.07094	4.96482e-207	0.95	22.8077	34.937	73.6098	9.41663e-09	0	1	1.48746	213.142	3.81118	561.766	0.946678			8124	8124	1005	3.81118	23.7016	0.159165	1.62347	0.123708	27.2951	4.89297	0.507016	0.0055468	3.87256e-205	1.48945e-206	***	***	***	sig
Severity	MDD single hospital contacts	A	MDDsingle_hosp	13847	nbinomial	0.137105	rate_ratio	0.0762116	-26.0722	7.53336e-150	0.137105	0.010449	7.53336e-150	0.95	0.118082	0.159194	114.676	0.000467245	0	1	3.14575	397.015	0.991337	162.052	0.873529			13968	13968	757	0.991337	12.73	-0.108125	0.638886	0.0541953	26.6953	5.16901	0.5252	0.00422523	5.87602e-148	1.95867e-149	***	***	***	sig
Severity	MDD single hospital contacts	B	MDDsingle_hosp	55649	nbinomial	7.29366	rate_ratio	0.0762116	26.0722	7.53336e-150	7.29366	0.555862	7.53336e-150	0.95	6.28166	8.46871	114.676	0.000467245	0	1	3.14575	397.015	6.84995	779.365	0.873529			8124	8124	2037	6.84995	27.9171	0.185905	1.40109	0.250739	27.2951	4.89297	0.507016	0.0055468	5.87602e-148	1.95867e-149	***	***	***	sig
Severity	SCZ hospital contacts	A	SCZ_hosp	67951	nbinomial	0.028215	rate_ratio	0.0346568	-102.95	0	0.028215	0.00097784	0	0.95	0.0263621	0.0301981	188.549	9.56404e-11	0	1	61.8182	28426.7	4.86476	595.803	0.538611			13968	13968	2843	4.86476	24.4091	-0.337798	0.144773	0.203537	26.6953	5.16901	0.5252	0.00422523	0	0	***	***	***	sig
Severity	SCZ hospital contacts	B	SCZ_hosp	1297736	nbinomial	35.4421	rate_ratio	0.0346568	102.95	0	35.4421	1.22831	0	0.95	33.1146	37.9332	188.549	9.56404e-11	0	1	61.8182	28426.7	159.741	61115.9	0.538611			8124	8124	7350	159.741	247.216	0.580792	1.46627	0.904727	27.2951	4.89297	0.507016	0.0055468	0	0	***	***	***	sig
Severity	SSD hospital contacts	A	SSD_hosp	58412	nbinomial	0.102341	rate_ratio	0.0466505	-48.8622	0	0.102341	0.00477426	0	0.95	0.0933988	0.11214	113.493	2.76555e-68	0	1	16.2992	3435.93	4.18184	286.607	0.672777			13968	13968	2514	4.18184	16.9295	-0.206722	0.288816	0.179983	26.6953	5.16901	0.5252	0.00422523	0	0	***	***	***	sig
Severity	SSD hospital contacts	B	SSD_hosp	301670	nbinomial	9.77124	rate_ratio	0.0466505	48.8622	0	9.77124	0.455833	0	0.95	8.91745	10.7068	113.493	2.76555e-68	0	1	16.2992	3435.93	37.1332	8164.82	0.672777			8124	8124	4715	37.1332	90.3594	0.355427	1.54153	0.580379	27.2951	4.89297	0.507016	0.0055468	0	0	***	***	***	sig
Severity	Attempted suicide	A	attempted_suicide	7	logistic	0.000716942	odds_ratio	0.378885	-19.1101	2.08175e-81	0.000716942	0.000271639	2.08175e-81	0.95	0.000341175	0.00150658				1	0.146026	0.124708	0.000501145	0.00050093				13968	13968	7	0.000501145	0.0223815	-0.412087	0.0633785	0.000501145	26.6953	5.16901	0.5252	0.00422523	1.62376e-79	4.05941e-81	***	***	***
Severity	Attempted suicide	B	attempted_suicide	3219	logistic	1394.81	odds_ratio	0.378885	19.1101	2.08175e-81	1394.81	528.473	2.08175e-81	0.95	663.756	2931.05				1	0.146026	0.124708	0.396233	0.239262				8124	8124	3219	0.396233	0.489144	0.708523	1.38513	0.396233	27.2951	4.89297	0.507016	0.0055468	1.62376e-79	4.05941e-81	***	***	***
		A	gender	7336	logistic	1.09761	odds_ratio	0.0281137	3.31267	0.000924088	1.09761	0.0308578	0.000924088	0.95	1.03876	1.15978				0	0.518513	0.249669	0.5252	0.249383				13968	13968	7336	0.5252	0.499382	0.0133828	0.999428	0.5252	26.6953	5.16901	0.5252	0.00422523	0.0720788	0.00112623		**	***
		B	gender	4119	logistic	0.911074	odds_ratio	0.0281137	-3.31267	0.000924088	0.911074	0.0256136	0.000924088	0.95	0.86223	0.962684				0	0.518513	0.249669	0.507016	0.249982				8124	8124	4119	0.507016	0.499982	-0.0230097	1.00063	0.507016	27.2951	4.89297	0.507016	0.0055468	0.0720788	0.00112623		**	***

[truncated: 13 more sheets: TS10 Feat imp cases, TS11 Clust. profile cases, TS12 Assoc. PGS all, TS13 Assoc. PGS cases, TS14 Assoc. CADD cc, TS15 Assoc. CADD cases, TS16 Variables, TS17 Hypertuning, TS18 Ranked models B=0.001, TS19 Stability, TS20 Nbclust, TS21 M3C results, TS22 Rand index]
